# Supplementary material for: Coexpression network analysis of human candida infection reveals key modules and hub genes responsible for host-pathogen interactions
Source: Front Genet. 2022 Nov 22;13:917636. doi: 10.3389/fgene.2022.917636 (PMC9722774; doi:10.3389/fgene.2022.917636)
Supplement: Supplementary file 1 [file Table2.XLSX]

## Sheet: WGCNA Modules
	Turquoise	Blue	Black	Green	Yellow
1	ENSG00000002586	ENSG00000000003	ENSG00000001617	ENSG00000004059	ENSG00000003436
2	ENSG00000003402	ENSG00000000419	ENSG00000004399	ENSG00000004961	ENSG00000004897
3	ENSG00000003756	ENSG00000000971	ENSG00000004534	ENSG00000005022	ENSG00000008952
4	ENSG00000003989	ENSG00000001036	ENSG00000006282	ENSG00000005059	ENSG00000009307
5	ENSG00000005238	ENSG00000001167	ENSG00000007202	ENSG00000005075	ENSG00000012660
6	ENSG00000005302	ENSG00000002549	ENSG00000010327	ENSG00000006712	ENSG00000023734
7	ENSG00000005483	ENSG00000002834	ENSG00000011260	ENSG00000007080	ENSG00000027075
8	ENSG00000006118	ENSG00000003056	ENSG00000020181	ENSG00000008018	ENSG00000029725
9	ENSG00000006327	ENSG00000003096	ENSG00000028203	ENSG00000013275	ENSG00000034713
10	ENSG00000006451	ENSG00000004142	ENSG00000037280	ENSG00000014216	ENSG00000037474
11	ENSG00000006459	ENSG00000004455	ENSG00000038358	ENSG00000022267	ENSG00000040633
12	ENSG00000007047	ENSG00000004478	ENSG00000039650	ENSG00000034510	ENSG00000047849
13	ENSG00000007168	ENSG00000004487	ENSG00000041802	ENSG00000037241	ENSG00000048392
14	ENSG00000007384	ENSG00000004700	ENSG00000044090	ENSG00000042753	ENSG00000049860
15	ENSG00000007392	ENSG00000004779	ENSG00000048140	ENSG00000051523	ENSG00000050165
16	ENSG00000007520	ENSG00000005007	ENSG00000049192	ENSG00000054148	ENSG00000051108
17	ENSG00000007908	ENSG00000005187	ENSG00000049540	ENSG00000055070	ENSG00000055130
18	ENSG00000008130	ENSG00000005194	ENSG00000049656	ENSG00000062822	ENSG00000055211
19	ENSG00000008294	ENSG00000005486	ENSG00000054598	ENSG00000063177	ENSG00000058085
20	ENSG00000008517	ENSG00000005893	ENSG00000054793	ENSG00000064961	ENSG00000061676
21	ENSG00000008988	ENSG00000006007	ENSG00000059378	ENSG00000065427	ENSG00000062485
22	ENSG00000010017	ENSG00000006015	ENSG00000060982	ENSG00000065518	ENSG00000064102
23	ENSG00000010244	ENSG00000006042	ENSG00000064607	ENSG00000067057	ENSG00000064726
24	ENSG00000010270	ENSG00000006125	ENSG00000065548	ENSG00000067560	ENSG00000065150
25	ENSG00000010278	ENSG00000006625	ENSG00000068745	ENSG00000067829	ENSG00000065978
26	ENSG00000011007	ENSG00000006744	ENSG00000069345	ENSG00000068394	ENSG00000066056
27	ENSG00000011009	ENSG00000007255	ENSG00000073146	ENSG00000070010	ENSG00000066117
28	ENSG00000011028	ENSG00000007923	ENSG00000074219	ENSG00000070540	ENSG00000067048
29	ENSG00000011422	ENSG00000008282	ENSG00000074319	ENSG00000071082	ENSG00000067955
30	ENSG00000011451	ENSG00000008283	ENSG00000076201	ENSG00000071127	ENSG00000068796
31	ENSG00000012822	ENSG00000008513	ENSG00000076924	ENSG00000072110	ENSG00000069849
32	ENSG00000012983	ENSG00000008838	ENSG00000076928	ENSG00000072506	ENSG00000070610
33	ENSG00000013306	ENSG00000009335	ENSG00000078053	ENSG00000073905	ENSG00000070669
34	ENSG00000013441	ENSG00000009954	ENSG00000078246	ENSG00000075142	ENSG00000070756
35	ENSG00000013588	ENSG00000010256	ENSG00000081721	ENSG00000075618	ENSG00000070831
36	ENSG00000015171	ENSG00000010292	ENSG00000081923	ENSG00000077549	ENSG00000073849
37	ENSG00000018408	ENSG00000010322	ENSG00000083444	ENSG00000078140	ENSG00000074660
38	ENSG00000019144	ENSG00000011105	ENSG00000083896	ENSG00000078401	ENSG00000075415
39	ENSG00000020577	ENSG00000011304	ENSG00000085276	ENSG00000079999	ENSG00000075790
40	ENSG00000022840	ENSG00000011405	ENSG00000085721	ENSG00000080603	ENSG00000077147
41	ENSG00000023287	ENSG00000011426	ENSG00000087152	ENSG00000080824	ENSG00000077312
42	ENSG00000023608	ENSG00000011485	ENSG00000088038	ENSG00000082781	ENSG00000078804
43	ENSG00000023902	ENSG00000012963	ENSG00000088256	ENSG00000083845	ENSG00000081154
44	ENSG00000025772	ENSG00000013297	ENSG00000089486	ENSG00000084207	ENSG00000082153
45	ENSG00000026025	ENSG00000013364	ENSG00000090020	ENSG00000084623	ENSG00000084733
46	ENSG00000027697	ENSG00000013810	ENSG00000090487	ENSG00000085662	ENSG00000087269
47	ENSG00000031081	ENSG00000014641	ENSG00000090581	ENSG00000086065	ENSG00000088205
48	ENSG00000031698	ENSG00000015479	ENSG00000090615	ENSG00000087086	ENSG00000088247
49	ENSG00000032444	ENSG00000016864	ENSG00000090686	ENSG00000087088	ENSG00000088832
50	ENSG00000033327	ENSG00000017260	ENSG00000091136	ENSG00000087302	ENSG00000092199
51	ENSG00000034152	ENSG00000017797	ENSG00000095713	ENSG00000089009	ENSG00000096063
52	ENSG00000035687	ENSG00000022277	ENSG00000099942	ENSG00000089157	ENSG00000097033
53	ENSG00000038274	ENSG00000023041	ENSG00000099949	ENSG00000089280	ENSG00000099725
54	ENSG00000038382	ENSG00000023191	ENSG00000100239	ENSG00000089327	ENSG00000099814
55	ENSG00000039523	ENSG00000023318	ENSG00000100242	ENSG00000090013	ENSG00000099889
56	ENSG00000039560	ENSG00000023330	ENSG00000100284	ENSG00000090263	ENSG00000100030
57	ENSG00000044115	ENSG00000023697	ENSG00000100393	ENSG00000090273	ENSG00000100201
58	ENSG00000047410	ENSG00000023909	ENSG00000100979	ENSG00000091640	ENSG00000100380
59	ENSG00000047644	ENSG00000024422	ENSG00000100991	ENSG00000092010	ENSG00000100603
60	ENSG00000048828	ENSG00000025770	ENSG00000101152	ENSG00000092621	ENSG00000101266
61	ENSG00000049130	ENSG00000025796	ENSG00000102606	ENSG00000092841	ENSG00000101367
62	ENSG00000050820	ENSG00000025800	ENSG00000102858	ENSG00000093009	ENSG00000101608
63	ENSG00000051128	ENSG00000028137	ENSG00000103365	ENSG00000093010	ENSG00000102317
64	ENSG00000055208	ENSG00000028528	ENSG00000103512	ENSG00000095059	ENSG00000102401
65	ENSG00000055917	ENSG00000029153	ENSG00000103549	ENSG00000095321	ENSG00000103168
66	ENSG00000056097	ENSG00000029363	ENSG00000103855	ENSG00000097021	ENSG00000103187
67	ENSG00000056586	ENSG00000029364	ENSG00000104774	ENSG00000099341	ENSG00000103342
68	ENSG00000057019	ENSG00000029993	ENSG00000104969	ENSG00000099624	ENSG00000103769
69	ENSG00000058673	ENSG00000030582	ENSG00000105063	ENSG00000099795	ENSG00000104131
70	ENSG00000059758	ENSG00000033050	ENSG00000105520	ENSG00000099800	ENSG00000104325
71	ENSG00000059804	ENSG00000033100	ENSG00000105655	ENSG00000099817	ENSG00000104388
72	ENSG00000060138	ENSG00000035141	ENSG00000105767	ENSG00000099860	ENSG00000104852
73	ENSG00000060339	ENSG00000035403	ENSG00000106991	ENSG00000100028	ENSG00000104897
74	ENSG00000060491	ENSG00000035862	ENSG00000108100	ENSG00000100097	ENSG00000104976
75	ENSG00000061273	ENSG00000037042	ENSG00000108219	ENSG00000100129	ENSG00000105185
76	ENSG00000062650	ENSG00000039123	ENSG00000108465	ENSG00000100138	ENSG00000105483
77	ENSG00000062716	ENSG00000040275	ENSG00000108509	ENSG00000100216	ENSG00000105612
78	ENSG00000063046	ENSG00000041357	ENSG00000109046	ENSG00000100220	ENSG00000105723
79	ENSG00000063244	ENSG00000042445	ENSG00000109736	ENSG00000100243	ENSG00000105887
80	ENSG00000063978	ENSG00000042493	ENSG00000110492	ENSG00000100300	ENSG00000105971
81	ENSG00000064225	ENSG00000044574	ENSG00000111011	ENSG00000100316	ENSG00000105974
82	ENSG00000064932	ENSG00000047315	ENSG00000111145	ENSG00000100325	ENSG00000105976
83	ENSG00000065000	ENSG00000047932	ENSG00000112658	ENSG00000100348	ENSG00000106070
84	ENSG00000065054	ENSG00000048544	ENSG00000113657	ENSG00000100353	ENSG00000106261
85	ENSG00000065526	ENSG00000049245	ENSG00000114316	ENSG00000100387	ENSG00000106591
86	ENSG00000065613	ENSG00000049323	ENSG00000114857	ENSG00000100591	ENSG00000106723
87	ENSG00000065717	ENSG00000049449	ENSG00000115170	ENSG00000100632	ENSG00000107175
88	ENSG00000065809	ENSG00000049541	ENSG00000115875	ENSG00000100804	ENSG00000107581
89	ENSG00000065911	ENSG00000050130	ENSG00000116260	ENSG00000100982	ENSG00000108061
90	ENSG00000066697	ENSG00000050344	ENSG00000117122	ENSG00000101057	ENSG00000108784
91	ENSG00000067066	ENSG00000050405	ENSG00000117868	ENSG00000101160	ENSG00000108848
92	ENSG00000067082	ENSG00000052802	ENSG00000120156	ENSG00000101182	ENSG00000109133
93	ENSG00000067182	ENSG00000053371	ENSG00000122299	ENSG00000101220	ENSG00000109193
94	ENSG00000068028	ENSG00000053372	ENSG00000122557	ENSG00000101335	ENSG00000109332
95	ENSG00000068305	ENSG00000053438	ENSG00000124067	ENSG00000101439	ENSG00000109472
96	ENSG00000068308	ENSG00000054116	ENSG00000124535	ENSG00000102007	ENSG00000110321
97	ENSG00000068323	ENSG00000054118	ENSG00000124570	ENSG00000102103	ENSG00000110696
98	ENSG00000068366	ENSG00000055044	ENSG00000124772	ENSG00000102760	ENSG00000110925
99	ENSG00000068400	ENSG00000055950	ENSG00000124785	ENSG00000102898	ENSG00000110958
100	ENSG00000068878	ENSG00000057608	ENSG00000125734	ENSG00000103024	ENSG00000111229
101	ENSG00000068971	ENSG00000057757	ENSG00000126107	ENSG00000103145	ENSG00000111276
102	ENSG00000069020	ENSG00000058262	ENSG00000127418	ENSG00000103202	ENSG00000111605
103	ENSG00000069399	ENSG00000058668	ENSG00000127947	ENSG00000103363	ENSG00000111639
104	ENSG00000069956	ENSG00000059573	ENSG00000128159	ENSG00000103415	ENSG00000111641
105	ENSG00000070047	ENSG00000060237	ENSG00000129422	ENSG00000103502	ENSG00000111653
106	ENSG00000070404	ENSG00000060688	ENSG00000129467	ENSG00000104728	ENSG00000111711
107	ENSG00000070423	ENSG00000061794	ENSG00000130382	ENSG00000104805	ENSG00000111843
108	ENSG00000070770	ENSG00000064115	ENSG00000130508	ENSG00000104889	ENSG00000112079
109	ENSG00000070961	ENSG00000064419	ENSG00000130707	ENSG00000104904	ENSG00000112335
110	ENSG00000071051	ENSG00000064490	ENSG00000130723	ENSG00000104915	ENSG00000112419
111	ENSG00000071054	ENSG00000064601	ENSG00000131263	ENSG00000104979	ENSG00000112592
112	ENSG00000071462	ENSG00000064666	ENSG00000131446	ENSG00000105011	ENSG00000112651
113	ENSG00000071564	ENSG00000064763	ENSG00000131477	ENSG00000105193	ENSG00000112759
114	ENSG00000071626	ENSG00000064989	ENSG00000131653	ENSG00000105197	ENSG00000113070
115	ENSG00000071859	ENSG00000064995	ENSG00000131788	ENSG00000105202	ENSG00000113328
116	ENSG00000071894	ENSG00000065154	ENSG00000131873	ENSG00000105248	ENSG00000113712
117	ENSG00000072364	ENSG00000065243	ENSG00000132466	ENSG00000105254	ENSG00000113758
118	ENSG00000072682	ENSG00000065268	ENSG00000132470	ENSG00000105270	ENSG00000114019
119	ENSG00000072778	ENSG00000065308	ENSG00000133226	ENSG00000105341	ENSG00000114209
120	ENSG00000072803	ENSG00000065485	ENSG00000134109	ENSG00000105355	ENSG00000114302
121	ENSG00000073008	ENSG00000066044	ENSG00000134371	ENSG00000105372	ENSG00000114391
122	ENSG00000073169	ENSG00000066135	ENSG00000134452	ENSG00000105404	ENSG00000114956
123	ENSG00000073417	ENSG00000066322	ENSG00000135372	ENSG00000105426	ENSG00000115091
124	ENSG00000073712	ENSG00000066455	ENSG00000136295	ENSG00000105438	ENSG00000115310
125	ENSG00000073756	ENSG00000066557	ENSG00000136802	ENSG00000105486	ENSG00000115419
126	ENSG00000073792	ENSG00000066583	ENSG00000137033	ENSG00000105552	ENSG00000115457
127	ENSG00000073921	ENSG00000066654	ENSG00000137497	ENSG00000105568	ENSG00000115602
128	ENSG00000074356	ENSG00000067167	ENSG00000137507	ENSG00000105619	ENSG00000115762
129	ENSG00000074800	ENSG00000067225	ENSG00000137573	ENSG00000105640	ENSG00000115839
130	ENSG00000075420	ENSG00000067248	ENSG00000137942	ENSG00000105669	ENSG00000116001
131	ENSG00000075426	ENSG00000067704	ENSG00000137955	ENSG00000105671	ENSG00000116030
132	ENSG00000075785	ENSG00000068001	ENSG00000139567	ENSG00000105677	ENSG00000116209
133	ENSG00000076108	ENSG00000068120	ENSG00000140400	ENSG00000105701	ENSG00000117143
134	ENSG00000076356	ENSG00000068438	ENSG00000140474	ENSG00000105726	ENSG00000117280
135	ENSG00000076604	ENSG00000068650	ENSG00000140511	ENSG00000106028	ENSG00000117335
136	ENSG00000076706	ENSG00000068697	ENSG00000140553	ENSG00000106153	ENSG00000117360
137	ENSG00000077150	ENSG00000068912	ENSG00000140564	ENSG00000106211	ENSG00000117616
138	ENSG00000077238	ENSG00000069275	ENSG00000140829	ENSG00000106244	ENSG00000117758
139	ENSG00000077380	ENSG00000069329	ENSG00000140983	ENSG00000106330	ENSG00000117984
140	ENSG00000077782	ENSG00000070087	ENSG00000141503	ENSG00000106400	ENSG00000118181
141	ENSG00000078269	ENSG00000070761	ENSG00000142156	ENSG00000106554	ENSG00000118200
142	ENSG00000078369	ENSG00000071242	ENSG00000142208	ENSG00000106682	ENSG00000118518
143	ENSG00000078747	ENSG00000071537	ENSG00000142453	ENSG00000106803	ENSG00000118900
144	ENSG00000079257	ENSG00000071553	ENSG00000142599	ENSG00000107223	ENSG00000119314
145	ENSG00000079432	ENSG00000072042	ENSG00000142910	ENSG00000108107	ENSG00000119326
146	ENSG00000079805	ENSG00000072062	ENSG00000142949	ENSG00000108298	ENSG00000119335
147	ENSG00000080819	ENSG00000072274	ENSG00000143515	ENSG00000108344	ENSG00000120686
148	ENSG00000080822	ENSG00000072422	ENSG00000144579	ENSG00000108518	ENSG00000120885
149	ENSG00000080845	ENSG00000072501	ENSG00000145495	ENSG00000108671	ENSG00000120948
150	ENSG00000081041	ENSG00000073111	ENSG00000146830	ENSG00000108774	ENSG00000120992
151	ENSG00000081791	ENSG00000073578	ENSG00000147140	ENSG00000108826	ENSG00000121089
152	ENSG00000082397	ENSG00000074071	ENSG00000148396	ENSG00000108828	ENSG00000121579
153	ENSG00000083312	ENSG00000074201	ENSG00000148400	ENSG00000108829	ENSG00000121898
154	ENSG00000084093	ENSG00000074527	ENSG00000149182	ENSG00000108953	ENSG00000122565
155	ENSG00000084112	ENSG00000074582	ENSG00000149499	ENSG00000108958	ENSG00000122958
156	ENSG00000085063	ENSG00000074590	ENSG00000149743	ENSG00000109390	ENSG00000123562
157	ENSG00000085449	ENSG00000074695	ENSG00000150764	ENSG00000109475	ENSG00000123933
158	ENSG00000085733	ENSG00000074696	ENSG00000151553	ENSG00000110092	ENSG00000124214
159	ENSG00000086062	ENSG00000074842	ENSG00000151693	ENSG00000110711	ENSG00000124222
160	ENSG00000086589	ENSG00000075151	ENSG00000151702	ENSG00000110717	ENSG00000124767
161	ENSG00000087053	ENSG00000075624	ENSG00000153815	ENSG00000111057	ENSG00000125356
162	ENSG00000087074	ENSG00000075975	ENSG00000154783	ENSG00000111142	ENSG00000125875
163	ENSG00000087076	ENSG00000076003	ENSG00000155256	ENSG00000111328	ENSG00000126062
164	ENSG00000087077	ENSG00000076043	ENSG00000155287	ENSG00000111481	ENSG00000126254
165	ENSG00000087206	ENSG00000076067	ENSG00000155363	ENSG00000111640	ENSG00000126391
166	ENSG00000087365	ENSG00000076242	ENSG00000155380	ENSG00000111669	ENSG00000126461
167	ENSG00000087460	ENSG00000076321	ENSG00000156304	ENSG00000111678	ENSG00000126947
168	ENSG00000088448	ENSG00000077092	ENSG00000156453	ENSG00000111775	ENSG00000127483
169	ENSG00000088833	ENSG00000077097	ENSG00000157227	ENSG00000111786	ENSG00000127920
170	ENSG00000089159	ENSG00000077152	ENSG00000158195	ENSG00000112306	ENSG00000128340
171	ENSG00000089351	ENSG00000077232	ENSG00000158863	ENSG00000112514	ENSG00000128524
172	ENSG00000089639	ENSG00000077235	ENSG00000159322	ENSG00000113141	ENSG00000128590
173	ENSG00000090006	ENSG00000077721	ENSG00000159346	ENSG00000113575	ENSG00000128692
174	ENSG00000090238	ENSG00000078061	ENSG00000159461	ENSG00000114023	ENSG00000129083
175	ENSG00000090339	ENSG00000078399	ENSG00000159692	ENSG00000114115	ENSG00000129245
176	ENSG00000090372	ENSG00000078618	ENSG00000162591	ENSG00000114315	ENSG00000130958
177	ENSG00000090565	ENSG00000078668	ENSG00000163870	ENSG00000114353	ENSG00000131171
178	ENSG00000090621	ENSG00000078674	ENSG00000163930	ENSG00000114942	ENSG00000131495
179	ENSG00000090924	ENSG00000078808	ENSG00000164050	ENSG00000115053	ENSG00000131504
180	ENSG00000091127	ENSG00000079150	ENSG00000164091	ENSG00000115128	ENSG00000131507
181	ENSG00000091129	ENSG00000079246	ENSG00000164609	ENSG00000115241	ENSG00000131725
182	ENSG00000091527	ENSG00000079332	ENSG00000164880	ENSG00000115268	ENSG00000131871
183	ENSG00000091542	ENSG00000079459	ENSG00000164930	ENSG00000115363	ENSG00000131981
184	ENSG00000091592	ENSG00000079462	ENSG00000165271	ENSG00000115677	ENSG00000132294
185	ENSG00000092203	ENSG00000079616	ENSG00000167693	ENSG00000116221	ENSG00000132334
186	ENSG00000092330	ENSG00000079785	ENSG00000167695	ENSG00000116251	ENSG00000132357
187	ENSG00000092969	ENSG00000080503	ENSG00000167721	ENSG00000116288	ENSG00000132463
188	ENSG00000093167	ENSG00000080608	ENSG00000168542	ENSG00000116459	ENSG00000132485
189	ENSG00000095303	ENSG00000082641	ENSG00000168591	ENSG00000116586	ENSG00000132603
190	ENSG00000095787	ENSG00000082898	ENSG00000169241	ENSG00000116649	ENSG00000132680
191	ENSG00000095951	ENSG00000083720	ENSG00000169251	ENSG00000116670	ENSG00000132963
192	ENSG00000096070	ENSG00000083937	ENSG00000169692	ENSG00000117395	ENSG00000133606
193	ENSG00000096433	ENSG00000084073	ENSG00000170485	ENSG00000117411	ENSG00000133872
194	ENSG00000096717	ENSG00000084090	ENSG00000171298	ENSG00000117448	ENSG00000134108
195	ENSG00000096746	ENSG00000084234	ENSG00000171488	ENSG00000117450	ENSG00000134186
196	ENSG00000097007	ENSG00000084463	ENSG00000172037	ENSG00000118640	ENSG00000134851
197	ENSG00000099246	ENSG00000084652	ENSG00000173020	ENSG00000118680	ENSG00000134884
198	ENSG00000099331	ENSG00000084754	ENSG00000173230	ENSG00000119013	ENSG00000135018
199	ENSG00000099804	ENSG00000084774	ENSG00000173482	ENSG00000120265	ENSG00000136021
200	ENSG00000099864	ENSG00000085365	ENSG00000173530	ENSG00000122406	ENSG00000136048
201	ENSG00000099904	ENSG00000085377	ENSG00000174977	ENSG00000122566	ENSG00000136051
202	ENSG00000099917	ENSG00000086061	ENSG00000175826	ENSG00000122705	ENSG00000136111
203	ENSG00000100029	ENSG00000086232	ENSG00000177731	ENSG00000122862	ENSG00000136156
204	ENSG00000100139	ENSG00000086475	ENSG00000178922	ENSG00000122873	ENSG00000136536
205	ENSG00000100221	ENSG00000086504	ENSG00000181523	ENSG00000123009	ENSG00000137504
206	ENSG00000100227	ENSG00000086598	ENSG00000182240	ENSG00000123064	ENSG00000137509
207	ENSG00000100241	ENSG00000086666	ENSG00000182872	ENSG00000123136	ENSG00000137547
208	ENSG00000100258	ENSG00000086758	ENSG00000183853	ENSG00000123159	ENSG00000137710
209	ENSG00000100292	ENSG00000087087	ENSG00000184216	ENSG00000123179	ENSG00000137831
210	ENSG00000100311	ENSG00000087111	ENSG00000184916	ENSG00000123349	ENSG00000138095
211	ENSG00000100359	ENSG00000087191	ENSG00000185115	ENSG00000123975	ENSG00000138385
212	ENSG00000100368	ENSG00000087245	ENSG00000185189	ENSG00000124126	ENSG00000138434
213	ENSG00000100376	ENSG00000087253	ENSG00000185291	ENSG00000124172	ENSG00000138594
214	ENSG00000100401	ENSG00000087274	ENSG00000185803	ENSG00000125148	ENSG00000138722
215	ENSG00000100403	ENSG00000087470	ENSG00000187244	ENSG00000125534	ENSG00000138814
216	ENSG00000100422	ENSG00000087586	ENSG00000188706	ENSG00000125651	ENSG00000139687
217	ENSG00000100425	ENSG00000087842	ENSG00000196411	ENSG00000125656	ENSG00000139926
218	ENSG00000100554	ENSG00000088298	ENSG00000196730	ENSG00000125691	ENSG00000140105
219	ENSG00000100644	ENSG00000088325	ENSG00000196914	ENSG00000125743	ENSG00000140299
220	ENSG00000100796	ENSG00000088387	ENSG00000196961	ENSG00000125817	ENSG00000140367
221	ENSG00000100811	ENSG00000088812	ENSG00000196968	ENSG00000125821	ENSG00000140945
222	ENSG00000100813	ENSG00000088930	ENSG00000197070	ENSG00000125835	ENSG00000142627
223	ENSG00000100836	ENSG00000088986	ENSG00000197119	ENSG00000125877	ENSG00000142864
224	ENSG00000100906	ENSG00000089053	ENSG00000197217	ENSG00000125912	ENSG00000143418
225	ENSG00000100911	ENSG00000089063	ENSG00000197226	ENSG00000125971	ENSG00000143434
226	ENSG00000100968	ENSG00000089154	ENSG00000197912	ENSG00000125991	ENSG00000143612
227	ENSG00000101158	ENSG00000089220	ENSG00000198218	ENSG00000125995	ENSG00000143753
228	ENSG00000101189	ENSG00000089248	ENSG00000198276	ENSG00000126088	ENSG00000145632
229	ENSG00000101193	ENSG00000089289	ENSG00000198728	ENSG00000126247	ENSG00000146386
230	ENSG00000101194	ENSG00000089597	ENSG00000198909	ENSG00000126267	ENSG00000146457
231	ENSG00000101199	ENSG00000089685	ENSG00000198911	ENSG00000126432	ENSG00000147027
232	ENSG00000101210	ENSG00000089693	ENSG00000198925	ENSG00000126457	ENSG00000147065
233	ENSG00000101384	ENSG00000089737	ENSG00000200090	ENSG00000126458	ENSG00000147533
234	ENSG00000101421	ENSG00000090054	ENSG00000202314	ENSG00000126602	ENSG00000148175
235	ENSG00000101460	ENSG00000090060	ENSG00000202318	ENSG00000126709	ENSG00000148362
236	ENSG00000101558	ENSG00000090266	ENSG00000202441	ENSG00000127184	ENSG00000150687
237	ENSG00000101665	ENSG00000090432	ENSG00000204231	ENSG00000127616	ENSG00000150907
238	ENSG00000101782	ENSG00000090520	ENSG00000204304	ENSG00000127837	ENSG00000151239
239	ENSG00000101940	ENSG00000090861	ENSG00000204351	ENSG00000128185	ENSG00000151414
240	ENSG00000101972	ENSG00000090863	ENSG00000204681	ENSG00000128294	ENSG00000151846
241	ENSG00000102024	ENSG00000090905	ENSG00000207554	ENSG00000128626	ENSG00000152558
242	ENSG00000102034	ENSG00000090989	ENSG00000207870	ENSG00000129219	ENSG00000153187
243	ENSG00000102119	ENSG00000091140	ENSG00000208772	ENSG00000129562	ENSG00000153201
244	ENSG00000102144	ENSG00000091317	ENSG00000213995	ENSG00000130005	ENSG00000153214
245	ENSG00000102172	ENSG00000091409	ENSG00000215305	ENSG00000130159	ENSG00000153879
246	ENSG00000102218	ENSG00000091483	ENSG00000221184	ENSG00000130164	ENSG00000154133
247	ENSG00000102225	ENSG00000091490	ENSG00000221866	ENSG00000130204	ENSG00000155097
248	ENSG00000102265	ENSG00000091986	ENSG00000222345	ENSG00000130255	ENSG00000155366
249	ENSG00000102393	ENSG00000092148	ENSG00000229413	ENSG00000130300	ENSG00000156860
250	ENSG00000102531	ENSG00000092201	ENSG00000232533	ENSG00000130303	ENSG00000158109
251	ENSG00000102755	ENSG00000092531	ENSG00000243302	ENSG00000130311	ENSG00000158470
252	ENSG00000102802	ENSG00000092820	ENSG00000244161	ENSG00000130313	ENSG00000160058
253	ENSG00000102901	ENSG00000092964	ENSG00000259207	ENSG00000130332	ENSG00000160691
254	ENSG00000103034	ENSG00000094914	ENSG00000264175	ENSG00000130429	ENSG00000160803
255	ENSG00000103152	ENSG00000095139	ENSG00000267523	ENSG00000130725	ENSG00000161547
256	ENSG00000103194	ENSG00000095261	ENSG00000272034	ENSG00000130726	ENSG00000162368
257	ENSG00000103222	ENSG00000095319	ENSG00000275400	ENSG00000130731	ENSG00000162618
258	ENSG00000103249	ENSG00000095370	ENSG00000276550	ENSG00000130748	ENSG00000162851
259	ENSG00000103266	ENSG00000095739	ENSG00000277387	ENSG00000131100	ENSG00000163162
260	ENSG00000103335	ENSG00000096080	ENSG00000277892	ENSG00000131116	ENSG00000163950
261	ENSG00000103429	ENSG00000096092	ENSG00000278420	ENSG00000131143	ENSG00000164035
262	ENSG00000103496	ENSG00000096384		ENSG00000131174	ENSG00000164111
263	ENSG00000103507	ENSG00000096401		ENSG00000131469	ENSG00000164161
264	ENSG00000103642	ENSG00000099194		ENSG00000131475	ENSG00000164163
265	ENSG00000103653	ENSG00000099204		ENSG00000131652	ENSG00000164176
266	ENSG00000103657	ENSG00000099250		ENSG00000131669	ENSG00000164220
267	ENSG00000103966	ENSG00000099260		ENSG00000131711	ENSG00000164548
268	ENSG00000104312	ENSG00000099290		ENSG00000132002	ENSG00000164924
269	ENSG00000104408	ENSG00000099622		ENSG00000132017	ENSG00000164951
270	ENSG00000104419	ENSG00000099783		ENSG00000132341	ENSG00000165704
271	ENSG00000104517	ENSG00000099785		ENSG00000132432	ENSG00000165806
272	ENSG00000104635	ENSG00000099875		ENSG00000132507	ENSG00000165819
273	ENSG00000104695	ENSG00000099901		ENSG00000133265	ENSG00000166226
274	ENSG00000104765	ENSG00000099956		ENSG00000134453	ENSG00000166272
275	ENSG00000104824	ENSG00000099995		ENSG00000134574	ENSG00000166401
276	ENSG00000104825	ENSG00000099998		ENSG00000134590	ENSG00000166794
277	ENSG00000104856	ENSG00000100060		ENSG00000134809	ENSG00000166848
278	ENSG00000104859	ENSG00000100075		ENSG00000135046	ENSG00000166900
279	ENSG00000104870	ENSG00000100196		ENSG00000135390	ENSG00000166974
280	ENSG00000104872	ENSG00000100225		ENSG00000135480	ENSG00000166987
281	ENSG00000104881	ENSG00000100266		ENSG00000135486	ENSG00000167193
282	ENSG00000104903	ENSG00000100280		ENSG00000135940	ENSG00000167460
283	ENSG00000104907	ENSG00000100297		ENSG00000136149	ENSG00000167470
284	ENSG00000104936	ENSG00000100299		ENSG00000136522	ENSG00000167978
285	ENSG00000104957	ENSG00000100320		ENSG00000136718	ENSG00000168092
286	ENSG00000104960	ENSG00000100345		ENSG00000136810	ENSG00000168264
287	ENSG00000105127	ENSG00000100379		ENSG00000136840	ENSG00000168275
288	ENSG00000105204	ENSG00000100410		ENSG00000136930	ENSG00000168300
289	ENSG00000105220	ENSG00000100412		ENSG00000136942	ENSG00000168374
290	ENSG00000105287	ENSG00000100418		ENSG00000137100	ENSG00000168807
291	ENSG00000105321	ENSG00000100442		ENSG00000137154	ENSG00000169253
292	ENSG00000105327	ENSG00000100528		ENSG00000137161	ENSG00000169490
293	ENSG00000105329	ENSG00000100567		ENSG00000137267	ENSG00000169504
294	ENSG00000105339	ENSG00000100596		ENSG00000137404	ENSG00000169857
295	ENSG00000105373	ENSG00000100600		ENSG00000137409	ENSG00000169908
296	ENSG00000105397	ENSG00000100650		ENSG00000137818	ENSG00000170027
297	ENSG00000105401	ENSG00000100664		ENSG00000137970	ENSG00000170035
298	ENSG00000105538	ENSG00000100726		ENSG00000138326	ENSG00000170275
299	ENSG00000105576	ENSG00000100823		ENSG00000138772	ENSG00000170385
300	ENSG00000105643	ENSG00000100883		ENSG00000139239	ENSG00000171204
301	ENSG00000105698	ENSG00000100888		ENSG00000139675	ENSG00000171490
302	ENSG00000105700	ENSG00000100934		ENSG00000140092	ENSG00000171552
303	ENSG00000105825	ENSG00000100938		ENSG00000140264	ENSG00000171863
304	ENSG00000106052	ENSG00000100941		ENSG00000140319	ENSG00000172270
305	ENSG00000106089	ENSG00000100983		ENSG00000140416	ENSG00000172380
306	ENSG00000106105	ENSG00000100994		ENSG00000140545	ENSG00000172493
307	ENSG00000106263	ENSG00000100997		ENSG00000140990	ENSG00000173486
308	ENSG00000106299	ENSG00000101000		ENSG00000141101	ENSG00000173950
309	ENSG00000106348	ENSG00000101017		ENSG00000141552	ENSG00000174233
310	ENSG00000106366	ENSG00000101040		ENSG00000141698	ENSG00000174243
311	ENSG00000106397	ENSG00000101079		ENSG00000141759	ENSG00000174574
312	ENSG00000106462	ENSG00000101126		ENSG00000141905	ENSG00000175215
313	ENSG00000106615	ENSG00000101150		ENSG00000142089	ENSG00000175471
314	ENSG00000106635	ENSG00000101161		ENSG00000142168	ENSG00000175582
315	ENSG00000107104	ENSG00000101166		ENSG00000142227	ENSG00000175886
316	ENSG00000107130	ENSG00000101224		ENSG00000142507	ENSG00000176903
317	ENSG00000107263	ENSG00000101294		ENSG00000142534	ENSG00000176953
318	ENSG00000107281	ENSG00000101310		ENSG00000142541	ENSG00000177225
319	ENSG00000107341	ENSG00000101337		ENSG00000142546	ENSG00000177879
320	ENSG00000107372	ENSG00000101346		ENSG00000142552	ENSG00000178188
321	ENSG00000107404	ENSG00000101361		ENSG00000142669	ENSG00000178741
322	ENSG00000107438	ENSG00000101363		ENSG00000142676	ENSG00000178913
323	ENSG00000107521	ENSG00000101365		ENSG00000142937	ENSG00000178980
324	ENSG00000107554	ENSG00000101444		ENSG00000143222	ENSG00000179051
325	ENSG00000107625	ENSG00000101445		ENSG00000143256	ENSG00000179295
326	ENSG00000107771	ENSG00000101447		ENSG00000143314	ENSG00000180581
327	ENSG00000107816	ENSG00000101457		ENSG00000143401	ENSG00000180992
328	ENSG00000107819	ENSG00000101474		ENSG00000143436	ENSG00000181163
329	ENSG00000107854	ENSG00000101557		ENSG00000143575	ENSG00000181904
330	ENSG00000107863	ENSG00000101811		ENSG00000143621	ENSG00000182774
331	ENSG00000107937	ENSG00000101843		ENSG00000143933	ENSG00000182871
332	ENSG00000107984	ENSG00000101856		ENSG00000143947	ENSG00000182890
333	ENSG00000108010	ENSG00000101911		ENSG00000143977	ENSG00000183255
334	ENSG00000108039	ENSG00000101955		ENSG00000144713	ENSG00000183576
335	ENSG00000108175	ENSG00000101974		ENSG00000145220	ENSG00000183864
336	ENSG00000108262	ENSG00000102010		ENSG00000145247	ENSG00000184007
337	ENSG00000108349	ENSG00000102038		ENSG00000145592	ENSG00000184205
338	ENSG00000108395	ENSG00000102054		ENSG00000146007	ENSG00000184344
339	ENSG00000108406	ENSG00000102158		ENSG00000146535	ENSG00000185728
340	ENSG00000108691	ENSG00000102226		ENSG00000146677	ENSG00000185787
341	ENSG00000108773	ENSG00000102241		ENSG00000147123	ENSG00000185834
342	ENSG00000108854	ENSG00000102316		ENSG00000147403	ENSG00000185839
343	ENSG00000108861	ENSG00000102359		ENSG00000147677	ENSG00000186395
344	ENSG00000109065	ENSG00000102390		ENSG00000147684	ENSG00000186594
345	ENSG00000109079	ENSG00000102409		ENSG00000148303	ENSG00000186660
346	ENSG00000109099	ENSG00000102580		ENSG00000148834	ENSG00000186940
347	ENSG00000109220	ENSG00000102699		ENSG00000149273	ENSG00000188512
348	ENSG00000109320	ENSG00000102753		ENSG00000149357	ENSG00000188554
349	ENSG00000109436	ENSG00000102882		ENSG00000149541	ENSG00000188612
350	ENSG00000109445	ENSG00000102974		ENSG00000149591	ENSG00000188725
351	ENSG00000109519	ENSG00000102978		ENSG00000149781	ENSG00000188895
352	ENSG00000109756	ENSG00000103018		ENSG00000149806	ENSG00000196352
353	ENSG00000109787	ENSG00000103035		ENSG00000149923	ENSG00000196586
354	ENSG00000109917	ENSG00000103051		ENSG00000149932	ENSG00000196821
355	ENSG00000109920	ENSG00000103197		ENSG00000150459	ENSG00000197006
356	ENSG00000110047	ENSG00000103381		ENSG00000150753	ENSG00000197265
357	ENSG00000110104	ENSG00000103994		ENSG00000150779	ENSG00000197535
358	ENSG00000110330	ENSG00000104067		ENSG00000152082	ENSG00000197601
359	ENSG00000110422	ENSG00000104164		ENSG00000152240	ENSG00000197622
360	ENSG00000110619	ENSG00000104320		ENSG00000152795	ENSG00000197713
361	ENSG00000110651	ENSG00000104331		ENSG00000153208	ENSG00000197747
362	ENSG00000110660	ENSG00000104341		ENSG00000154277	ENSG00000197780
363	ENSG00000110700	ENSG00000104442		ENSG00000156467	ENSG00000198406
364	ENSG00000110719	ENSG00000104518		ENSG00000156482	ENSG00000198492
365	ENSG00000110841	ENSG00000104522		ENSG00000156508	ENSG00000198833
366	ENSG00000110880	ENSG00000104549		ENSG00000157020	ENSG00000198846
367	ENSG00000110888	ENSG00000104687		ENSG00000158710	ENSG00000198856
368	ENSG00000111252	ENSG00000104738		ENSG00000159352	ENSG00000204253
369	ENSG00000111321	ENSG00000104812		ENSG00000159363	ENSG00000204256
370	ENSG00000111341	ENSG00000104853		ENSG00000159377	ENSG00000204386
371	ENSG00000111450	ENSG00000104884		ENSG00000159720	ENSG00000204525
372	ENSG00000111674	ENSG00000104886		ENSG00000160211	ENSG00000205581
373	ENSG00000111676	ENSG00000104964		ENSG00000160213	ENSG00000206053
374	ENSG00000111737	ENSG00000105058		ENSG00000160633	ENSG00000206418
375	ENSG00000111790	ENSG00000105135		ENSG00000161016	ENSG00000206630
376	ENSG00000111859	ENSG00000105223		ENSG00000161970	ENSG00000207547
377	ENSG00000111897	ENSG00000105281		ENSG00000162076	ENSG00000213025
378	ENSG00000111912	ENSG00000105323		ENSG00000162236	ENSG00000213236
379	ENSG00000111961	ENSG00000105618		ENSG00000162244	ENSG00000213985
380	ENSG00000112245	ENSG00000105722		ENSG00000162840	ENSG00000214784
381	ENSG00000112290	ENSG00000105854		ENSG00000163156	ENSG00000215086
382	ENSG00000112511	ENSG00000105953		ENSG00000163191	ENSG00000216285
383	ENSG00000112531	ENSG00000105968		ENSG00000163634	ENSG00000217094
384	ENSG00000112578	ENSG00000105988		ENSG00000163931	ENSG00000217716
385	ENSG00000112715	ENSG00000106004		ENSG00000164032	ENSG00000220472
386	ENSG00000112763	ENSG00000106080		ENSG00000164054	ENSG00000220848
387	ENSG00000112769	ENSG00000106144		ENSG00000164104	ENSG00000221823
388	ENSG00000112837	ENSG00000106245		ENSG00000164258	ENSG00000224114
389	ENSG00000112941	ENSG00000106305		ENSG00000164308	ENSG00000224550
390	ENSG00000113083	ENSG00000106367		ENSG00000164405	ENSG00000225159
391	ENSG00000113282	ENSG00000106560		ENSG00000164587	ENSG00000226015
392	ENSG00000113369	ENSG00000106605		ENSG00000164919	ENSG00000226054
393	ENSG00000113384	ENSG00000106609		ENSG00000165264	ENSG00000227008
394	ENSG00000113407	ENSG00000106628		ENSG00000165283	ENSG00000228217
395	ENSG00000113504	ENSG00000106636		ENSG00000165502	ENSG00000228285
396	ENSG00000113580	ENSG00000106771		ENSG00000165912	ENSG00000228305
397	ENSG00000113615	ENSG00000106853		ENSG00000165949	ENSG00000228502
398	ENSG00000113649	ENSG00000107164		ENSG00000166441	ENSG00000229119
399	ENSG00000113716	ENSG00000107443		ENSG00000166595	ENSG00000229152
400	ENSG00000113739	ENSG00000107485		ENSG00000166681	ENSG00000230673
401	ENSG00000114125	ENSG00000107566		ENSG00000166741	ENSG00000231684
402	ENSG00000114416	ENSG00000107651		ENSG00000167085	ENSG00000231767
403	ENSG00000114480	ENSG00000107745		ENSG00000167088	ENSG00000231878
404	ENSG00000114520	ENSG00000107789		ENSG00000167182	ENSG00000231991
405	ENSG00000114541	ENSG00000107798		ENSG00000167468	ENSG00000232187
406	ENSG00000114698	ENSG00000107833		ENSG00000167770	ENSG00000232888
407	ENSG00000114784	ENSG00000107862		ENSG00000167778	ENSG00000233270
408	ENSG00000114796	ENSG00000107874		ENSG00000167792	ENSG00000233328
409	ENSG00000114861	ENSG00000107959		ENSG00000167815	ENSG00000234009
410	ENSG00000115183	ENSG00000108055		ENSG00000167874	ENSG00000234241
411	ENSG00000115216	ENSG00000108094		ENSG00000167900	ENSG00000234322
412	ENSG00000115307	ENSG00000108106		ENSG00000168005	ENSG00000234335
413	ENSG00000115368	ENSG00000108179		ENSG00000168028	ENSG00000234782
414	ENSG00000115520	ENSG00000108256		ENSG00000168090	ENSG00000235001
415	ENSG00000115524	ENSG00000108312		ENSG00000168439	ENSG00000235505
416	ENSG00000115548	ENSG00000108424		ENSG00000168653	ENSG00000235776
417	ENSG00000115641	ENSG00000108468		ENSG00000168894	ENSG00000235957
418	ENSG00000115649	ENSG00000108523		ENSG00000169020	ENSG00000236439
419	ENSG00000115694	ENSG00000108528		ENSG00000169217	ENSG00000236654
420	ENSG00000115756	ENSG00000108561		ENSG00000169567	ENSG00000236739
421	ENSG00000115944	ENSG00000108578		ENSG00000169714	ENSG00000237506
422	ENSG00000115963	ENSG00000108582		ENSG00000169727	ENSG00000237668
423	ENSG00000116212	ENSG00000108588		ENSG00000169738	ENSG00000237758
424	ENSG00000116285	ENSG00000108592		ENSG00000169750	ENSG00000240036
425	ENSG00000116337	ENSG00000108604		ENSG00000169976	ENSG00000240395
426	ENSG00000116350	ENSG00000108622		ENSG00000170558	ENSG00000240509
427	ENSG00000116473	ENSG00000108639		ENSG00000170889	ENSG00000241061
428	ENSG00000116514	ENSG00000108654		ENSG00000170906	ENSG00000241081
429	ENSG00000116584	ENSG00000108797		ENSG00000171159	ENSG00000241511
430	ENSG00000116604	ENSG00000108798		ENSG00000171858	ENSG00000241741
431	ENSG00000116679	ENSG00000108883		ENSG00000172053	ENSG00000242083
432	ENSG00000116685	ENSG00000108946		ENSG00000172115	ENSG00000242247
433	ENSG00000116711	ENSG00000109111		ENSG00000172301	ENSG00000242445
434	ENSG00000116717	ENSG00000109113		ENSG00000172428	ENSG00000242951
435	ENSG00000116754	ENSG00000109180		ENSG00000172500	ENSG00000243759
436	ENSG00000116786	ENSG00000109501		ENSG00000172531	ENSG00000243829
437	ENSG00000116809	ENSG00000109534		ENSG00000172586	ENSG00000248873
438	ENSG00000116863	ENSG00000109536		ENSG00000172638	ENSG00000249353
439	ENSG00000116871	ENSG00000109572		ENSG00000172725	ENSG00000250321
440	ENSG00000117020	ENSG00000109586		ENSG00000172757	ENSG00000250568
441	ENSG00000117133	ENSG00000109606		ENSG00000172809	ENSG00000253204
442	ENSG00000117139	ENSG00000109686		ENSG00000172974	ENSG00000254612
443	ENSG00000117362	ENSG00000109805		ENSG00000173267	ENSG00000254759
444	ENSG00000117394	ENSG00000109814		ENSG00000173465	ENSG00000254999
445	ENSG00000117410	ENSG00000109861		ENSG00000173660	ENSG00000255909
446	ENSG00000117519	ENSG00000109919		ENSG00000173992	ENSG00000258734
447	ENSG00000117523	ENSG00000109971		ENSG00000175166	ENSG00000258895
448	ENSG00000117525	ENSG00000110048		ENSG00000175203	ENSG00000259790
449	ENSG00000117595	ENSG00000110075		ENSG00000175221	ENSG00000259956
450	ENSG00000117614	ENSG00000110090		ENSG00000175334	ENSG00000260747
451	ENSG00000118263	ENSG00000110107		ENSG00000175416	ENSG00000266501
452	ENSG00000118369	ENSG00000110108		ENSG00000175467	ENSG00000267741
453	ENSG00000118418	ENSG00000110344		ENSG00000175756	ENSG00000268205
454	ENSG00000118503	ENSG00000110367		ENSG00000176014	ENSG00000268412
455	ENSG00000118508	ENSG00000110583		ENSG00000176340	ENSG00000269958
456	ENSG00000118515	ENSG00000110713		ENSG00000176907	ENSG00000270170
457	ENSG00000118816	ENSG00000110799		ENSG00000176946	ENSG00000271601
458	ENSG00000118985	ENSG00000110811		ENSG00000177105	ENSG00000272327
459	ENSG00000119048	ENSG00000110906		ENSG00000177156	ENSG00000277443
460	ENSG00000119318	ENSG00000110917		ENSG00000177600
461	ENSG00000119408	ENSG00000110955		ENSG00000177697
462	ENSG00000119630	ENSG00000111077		ENSG00000177700
463	ENSG00000119669	ENSG00000111144		ENSG00000178449
464	ENSG00000119689	ENSG00000111206		ENSG00000178464
465	ENSG00000119707	ENSG00000111237		ENSG00000178715
466	ENSG00000119801	ENSG00000111261		ENSG00000178882
467	ENSG00000119865	ENSG00000111275		ENSG00000178952
468	ENSG00000120063	ENSG00000111339		ENSG00000178982
469	ENSG00000120129	ENSG00000111348		ENSG00000179085
470	ENSG00000120254	ENSG00000111361		ENSG00000179091
471	ENSG00000120279	ENSG00000111530		ENSG00000179115
472	ENSG00000120306	ENSG00000111540		ENSG00000179271
473	ENSG00000120318	ENSG00000111642		ENSG00000179526
474	ENSG00000120688	ENSG00000111652		ENSG00000179950
475	ENSG00000120690	ENSG00000111667		ENSG00000179967
476	ENSG00000120727	ENSG00000111716		ENSG00000180198
477	ENSG00000120738	ENSG00000111726		ENSG00000180211
478	ENSG00000120889	ENSG00000111799		ENSG00000180353
479	ENSG00000121892	ENSG00000111802		ENSG00000180879
480	ENSG00000122068	ENSG00000111845		ENSG00000181019
481	ENSG00000122140	ENSG00000112062		ENSG00000181524
482	ENSG00000122203	ENSG00000112078		ENSG00000181924
483	ENSG00000122218	ENSG00000112081		ENSG00000182054
484	ENSG00000122515	ENSG00000112110		ENSG00000182117
485	ENSG00000122641	ENSG00000112118		ENSG00000182551
486	ENSG00000122786	ENSG00000112308		ENSG00000182718
487	ENSG00000122884	ENSG00000112378		ENSG00000182809
488	ENSG00000123091	ENSG00000112414		ENSG00000182899
489	ENSG00000123094	ENSG00000112473		ENSG00000182944
490	ENSG00000123130	ENSG00000112559		ENSG00000183010
491	ENSG00000123143	ENSG00000112640		ENSG00000183172
492	ENSG00000123144	ENSG00000112667		ENSG00000183207
493	ENSG00000123240	ENSG00000112695		ENSG00000183624
494	ENSG00000123352	ENSG00000112697		ENSG00000183684
495	ENSG00000123358	ENSG00000112739		ENSG00000183688
496	ENSG00000123908	ENSG00000112855		ENSG00000183828
497	ENSG00000124145	ENSG00000112977		ENSG00000184009
498	ENSG00000124181	ENSG00000112983		ENSG00000184076
499	ENSG00000124198	ENSG00000112984		ENSG00000184470
500	ENSG00000124201	ENSG00000112992		ENSG00000184844
501	ENSG00000124212	ENSG00000113013		ENSG00000184983
502	ENSG00000124216	ENSG00000113068		ENSG00000185043
503	ENSG00000124225	ENSG00000113140		ENSG00000185088
504	ENSG00000124226	ENSG00000113194		ENSG00000185236
505	ENSG00000124688	ENSG00000113312		ENSG00000185608
506	ENSG00000124702	ENSG00000113368		ENSG00000185627
507	ENSG00000124762	ENSG00000113552		ENSG00000185641
508	ENSG00000124766	ENSG00000113583		ENSG00000186076
509	ENSG00000124831	ENSG00000113593		ENSG00000186468
510	ENSG00000125447	ENSG00000113643		ENSG00000186575
511	ENSG00000125503	ENSG00000113732		ENSG00000187608
512	ENSG00000125733	ENSG00000113810		ENSG00000187653
513	ENSG00000125740	ENSG00000113845		ENSG00000187840
514	ENSG00000125753	ENSG00000114354		ENSG00000188186
515	ENSG00000125755	ENSG00000114383		ENSG00000188375
516	ENSG00000125826	ENSG00000114450		ENSG00000188643
517	ENSG00000125845	ENSG00000114503		ENSG00000188856
518	ENSG00000125868	ENSG00000114544		ENSG00000188986
519	ENSG00000125952	ENSG00000114573		ENSG00000189159
520	ENSG00000125970	ENSG00000114650		ENSG00000189306
521	ENSG00000125977	ENSG00000114686		ENSG00000189343
522	ENSG00000126012	ENSG00000114745		ENSG00000196205
523	ENSG00000126261	ENSG00000114767		ENSG00000196262
524	ENSG00000126524	ENSG00000114850		ENSG00000196507
525	ENSG00000126756	ENSG00000114867		ENSG00000196531
526	ENSG00000126785	ENSG00000114902		ENSG00000196656
527	ENSG00000126934	ENSG00000114978		ENSG00000196683
528	ENSG00000127054	ENSG00000115073		ENSG00000196976
529	ENSG00000127329	ENSG00000115129		ENSG00000197256
530	ENSG00000127481	ENSG00000115204		ENSG00000197258
531	ENSG00000127511	ENSG00000115233		ENSG00000197415
532	ENSG00000127528	ENSG00000115234		ENSG00000197582
533	ENSG00000127603	ENSG00000115275		ENSG00000197744
534	ENSG00000127666	ENSG00000115306		ENSG00000197756
535	ENSG00000127948	ENSG00000115380		ENSG00000197905
536	ENSG00000128016	ENSG00000115414		ENSG00000197956
537	ENSG00000128272	ENSG00000115415		ENSG00000198034
538	ENSG00000128283	ENSG00000115446		ENSG00000198171
539	ENSG00000128512	ENSG00000115484		ENSG00000198225
540	ENSG00000128567	ENSG00000115514		ENSG00000198258
541	ENSG00000128591	ENSG00000115685		ENSG00000198324
542	ENSG00000129116	ENSG00000115738		ENSG00000198356
543	ENSG00000129250	ENSG00000115758		ENSG00000198467
544	ENSG00000129351	ENSG00000115806		ENSG00000198618
545	ENSG00000129657	ENSG00000116005		ENSG00000198755
546	ENSG00000129925	ENSG00000116016		ENSG00000198832
547	ENSG00000130024	ENSG00000116044		ENSG00000198931
548	ENSG00000130066	ENSG00000116096		ENSG00000198937
549	ENSG00000130158	ENSG00000116120		ENSG00000203760
550	ENSG00000130177	ENSG00000116133		ENSG00000203875
551	ENSG00000130202	ENSG00000116161		ENSG00000203950
552	ENSG00000130254	ENSG00000116171		ENSG00000204387
553	ENSG00000130309	ENSG00000116237		ENSG00000204389
554	ENSG00000130340	ENSG00000116478		ENSG00000204394
555	ENSG00000130396	ENSG00000116489		ENSG00000204560
556	ENSG00000130449	ENSG00000116521		ENSG00000204628
557	ENSG00000130479	ENSG00000116560		ENSG00000205246
558	ENSG00000130511	ENSG00000116688		ENSG00000205250
559	ENSG00000130513	ENSG00000116698		ENSG00000205542
560	ENSG00000130522	ENSG00000116729		ENSG00000211574
561	ENSG00000130702	ENSG00000116752		ENSG00000212664
562	ENSG00000130706	ENSG00000116898		ENSG00000212802
563	ENSG00000130741	ENSG00000116906		ENSG00000213080
564	ENSG00000130779	ENSG00000116957		ENSG00000213178
565	ENSG00000130811	ENSG00000116962		ENSG00000213261
566	ENSG00000130821	ENSG00000117114		ENSG00000213280
567	ENSG00000130827	ENSG00000117118		ENSG00000213300
568	ENSG00000131013	ENSG00000117152		ENSG00000213339
569	ENSG00000131016	ENSG00000117228		ENSG00000213442
570	ENSG00000131051	ENSG00000117298		ENSG00000213553
571	ENSG00000131165	ENSG00000117308		ENSG00000213598
572	ENSG00000131196	ENSG00000117318		ENSG00000213609
573	ENSG00000131378	ENSG00000117385		ENSG00000213741
574	ENSG00000131389	ENSG00000117399		ENSG00000213763
575	ENSG00000131408	ENSG00000117419		ENSG00000213846
576	ENSG00000131435	ENSG00000117592		ENSG00000213862
577	ENSG00000131584	ENSG00000117632		ENSG00000214182
578	ENSG00000131759	ENSG00000117713		ENSG00000214192
579	ENSG00000131828	ENSG00000117724		ENSG00000214223
580	ENSG00000132003	ENSG00000117748		ENSG00000214253
581	ENSG00000132155	ENSG00000117751		ENSG00000214389
582	ENSG00000132361	ENSG00000117859		ENSG00000214485
583	ENSG00000132376	ENSG00000117862		ENSG00000214535
584	ENSG00000132382	ENSG00000118217		ENSG00000214706
585	ENSG00000132424	ENSG00000118257		ENSG00000214975
586	ENSG00000132471	ENSG00000118292		ENSG00000215021
587	ENSG00000132475	ENSG00000118523		ENSG00000215030
588	ENSG00000132481	ENSG00000118705		ENSG00000216866
589	ENSG00000132510	ENSG00000118762		ENSG00000217130
590	ENSG00000132535	ENSG00000119139		ENSG00000218175
591	ENSG00000132635	ENSG00000119203		ENSG00000218227
592	ENSG00000132661	ENSG00000119333		ENSG00000218426
593	ENSG00000132669	ENSG00000119383		ENSG00000218582
594	ENSG00000132823	ENSG00000119396		ENSG00000219023
595	ENSG00000133112	ENSG00000119403		ENSG00000219507
596	ENSG00000133136	ENSG00000119414		ENSG00000219928
597	ENSG00000133142	ENSG00000119421		ENSG00000220842
598	ENSG00000133275	ENSG00000119487		ENSG00000221983
599	ENSG00000133398	ENSG00000119523		ENSG00000223803
600	ENSG00000133639	ENSG00000119541		ENSG00000224546
601	ENSG00000133657	ENSG00000119596		ENSG00000224578
602	ENSG00000133706	ENSG00000119655		ENSG00000224631
603	ENSG00000133789	ENSG00000119681		ENSG00000224831
604	ENSG00000133816	ENSG00000119705		ENSG00000224858
605	ENSG00000133818	ENSG00000119777		ENSG00000224861
606	ENSG00000133874	ENSG00000119812		ENSG00000225031
607	ENSG00000133961	ENSG00000119977		ENSG00000225093
608	ENSG00000134013	ENSG00000120008		ENSG00000225137
609	ENSG00000134030	ENSG00000120053		ENSG00000225200
610	ENSG00000134058	ENSG00000120438		ENSG00000225573
611	ENSG00000134070	ENSG00000120509		ENSG00000226084
612	ENSG00000134107	ENSG00000120533		ENSG00000226221
613	ENSG00000134248	ENSG00000120693		ENSG00000226360
614	ENSG00000134278	ENSG00000120694		ENSG00000226415
615	ENSG00000134333	ENSG00000120699		ENSG00000226525
616	ENSG00000134352	ENSG00000120705		ENSG00000226781
617	ENSG00000134363	ENSG00000120725		ENSG00000226950
618	ENSG00000134531	ENSG00000120733		ENSG00000226976
619	ENSG00000134644	ENSG00000120742		ENSG00000227063
620	ENSG00000134668	ENSG00000120805		ENSG00000227081
621	ENSG00000134684	ENSG00000120896		ENSG00000227097
622	ENSG00000134686	ENSG00000121060		ENSG00000227615
623	ENSG00000134697	ENSG00000121064		ENSG00000227939
624	ENSG00000134954	ENSG00000121390		ENSG00000228205
625	ENSG00000135245	ENSG00000121644		ENSG00000228232
626	ENSG00000135250	ENSG00000121691		ENSG00000228300
627	ENSG00000135269	ENSG00000121766		ENSG00000228474
628	ENSG00000135334	ENSG00000121774		ENSG00000228495
629	ENSG00000135404	ENSG00000121775		ENSG00000228519
630	ENSG00000135503	ENSG00000121851		ENSG00000228532
631	ENSG00000135596	ENSG00000121858		ENSG00000228887
632	ENSG00000135720	ENSG00000122033		ENSG00000228929
633	ENSG00000135723	ENSG00000122034		ENSG00000229097
634	ENSG00000135766	ENSG00000122359		ENSG00000229117
635	ENSG00000135821	ENSG00000122378		ENSG00000229132
636	ENSG00000135919	ENSG00000122545		ENSG00000229638
637	ENSG00000135926	ENSG00000122642		ENSG00000229994
638	ENSG00000135932	ENSG00000122644		ENSG00000230202
639	ENSG00000136045	ENSG00000122694		ENSG00000230311
640	ENSG00000136158	ENSG00000122729		ENSG00000230383
641	ENSG00000136238	ENSG00000122882		ENSG00000230409
642	ENSG00000136244	ENSG00000122952		ENSG00000230626
643	ENSG00000136271	ENSG00000123104		ENSG00000230629
644	ENSG00000136451	ENSG00000123131		ENSG00000230897
645	ENSG00000136560	ENSG00000123416		ENSG00000231549
646	ENSG00000136603	ENSG00000123485		ENSG00000231822
647	ENSG00000136754	ENSG00000123992		ENSG00000232024
648	ENSG00000136770	ENSG00000124019		ENSG00000232060
649	ENSG00000136807	ENSG00000124098		ENSG00000232320
650	ENSG00000136813	ENSG00000124155		ENSG00000232472
651	ENSG00000136826	ENSG00000124160		ENSG00000232480
652	ENSG00000136830	ENSG00000124193		ENSG00000233111
653	ENSG00000136877	ENSG00000124207		ENSG00000233205
654	ENSG00000136888	ENSG00000124299		ENSG00000233276
655	ENSG00000136938	ENSG00000124333		ENSG00000233313
656	ENSG00000136997	ENSG00000124357		ENSG00000233426
657	ENSG00000137166	ENSG00000124383		ENSG00000233476
658	ENSG00000137177	ENSG00000124399		ENSG00000233514
659	ENSG00000137193	ENSG00000124422		ENSG00000233762
660	ENSG00000137216	ENSG00000124486		ENSG00000233913
661	ENSG00000137309	ENSG00000124541		ENSG00000233954
662	ENSG00000137331	ENSG00000124562		ENSG00000233966
663	ENSG00000137478	ENSG00000124659		ENSG00000234106
664	ENSG00000137575	ENSG00000124733		ENSG00000234287
665	ENSG00000137692	ENSG00000124783		ENSG00000234645
666	ENSG00000137693	ENSG00000124786		ENSG00000234648
667	ENSG00000137876	ENSG00000124789		ENSG00000234797
668	ENSG00000137936	ENSG00000124795		ENSG00000234964
669	ENSG00000137996	ENSG00000124942		ENSG00000234975
670	ENSG00000138119	ENSG00000125037		ENSG00000235043
671	ENSG00000138448	ENSG00000125089		ENSG00000235084
672	ENSG00000138639	ENSG00000125107		ENSG00000235174
673	ENSG00000138758	ENSG00000125166		ENSG00000235297
674	ENSG00000138802	ENSG00000125266		ENSG00000235449
675	ENSG00000138834	ENSG00000125304		ENSG00000235552
676	ENSG00000138835	ENSG00000125378		ENSG00000235587
677	ENSG00000139083	ENSG00000125445		ENSG00000235636
678	ENSG00000139112	ENSG00000125450		ENSG00000235655
679	ENSG00000139263	ENSG00000125505		ENSG00000236552
680	ENSG00000139318	ENSG00000125520		ENSG00000236565
681	ENSG00000139505	ENSG00000125652		ENSG00000236603
682	ENSG00000139514	ENSG00000125686		ENSG00000236698
683	ENSG00000139636	ENSG00000125810		ENSG00000236773
684	ENSG00000139793	ENSG00000125818		ENSG00000236801
685	ENSG00000139842	ENSG00000125841		ENSG00000237039
686	ENSG00000139880	ENSG00000125844		ENSG00000237214
687	ENSG00000139990	ENSG00000125870		ENSG00000237550
688	ENSG00000139998	ENSG00000125901		ENSG00000237821
689	ENSG00000140262	ENSG00000125944		ENSG00000238082
690	ENSG00000140391	ENSG00000125968		ENSG00000238084
691	ENSG00000140465	ENSG00000126067		ENSG00000238165
692	ENSG00000140521	ENSG00000126456		ENSG00000238251
693	ENSG00000140682	ENSG00000126698		ENSG00000239246
694	ENSG00000140750	ENSG00000126777		ENSG00000239559
695	ENSG00000140873	ENSG00000126787		ENSG00000239672
696	ENSG00000140931	ENSG00000126945		ENSG00000240342
697	ENSG00000140941	ENSG00000127022		ENSG00000240376
698	ENSG00000140988	ENSG00000127445		ENSG00000240489
699	ENSG00000140995	ENSG00000127463		ENSG00000241468
700	ENSG00000141002	ENSG00000127589		ENSG00000241494
701	ENSG00000141076	ENSG00000127870		ENSG00000241506
702	ENSG00000141258	ENSG00000127884		ENSG00000241547
703	ENSG00000141279	ENSG00000128050		ENSG00000241685
704	ENSG00000141380	ENSG00000128052		ENSG00000242071
705	ENSG00000141448	ENSG00000128228		ENSG00000242299
706	ENSG00000141456	ENSG00000128245		ENSG00000242372
707	ENSG00000141504	ENSG00000128311		ENSG00000242814
708	ENSG00000141526	ENSG00000128335		ENSG00000243147
709	ENSG00000141551	ENSG00000128463		ENSG00000243199
710	ENSG00000141562	ENSG00000128595		ENSG00000243279
711	ENSG00000141580	ENSG00000128654		ENSG00000243449
712	ENSG00000141858	ENSG00000128699		ENSG00000243680
713	ENSG00000141867	ENSG00000128791		ENSG00000244171
714	ENSG00000141959	ENSG00000128849		ENSG00000244313
715	ENSG00000141985	ENSG00000128951		ENSG00000244398
716	ENSG00000142102	ENSG00000128973		ENSG00000244716
717	ENSG00000142173	ENSG00000128989		ENSG00000245910
718	ENSG00000142186	ENSG00000129055		ENSG00000247596
719	ENSG00000142303	ENSG00000129071		ENSG00000248333
720	ENSG00000142634	ENSG00000129103		ENSG00000248569
721	ENSG00000142694	ENSG00000129128		ENSG00000249936
722	ENSG00000142867	ENSG00000129187		ENSG00000251562
723	ENSG00000142871	ENSG00000129255		ENSG00000253341
724	ENSG00000143079	ENSG00000129353		ENSG00000253570
725	ENSG00000143179	ENSG00000129515		ENSG00000253954
726	ENSG00000143294	ENSG00000129518		ENSG00000254331
727	ENSG00000143321	ENSG00000129538		ENSG00000254332
728	ENSG00000143322	ENSG00000129625		ENSG00000254616
729	ENSG00000143384	ENSG00000129691		ENSG00000255883
730	ENSG00000143442	ENSG00000130147		ENSG00000256663
731	ENSG00000143514	ENSG00000130175		ENSG00000256745
732	ENSG00000143537	ENSG00000130227		ENSG00000258427
733	ENSG00000143545	ENSG00000130312		ENSG00000258741
734	ENSG00000143614	ENSG00000130402		ENSG00000259032
735	ENSG00000143622	ENSG00000130414		ENSG00000259838
736	ENSG00000143702	ENSG00000130520		ENSG00000260025
737	ENSG00000143751	ENSG00000130560		ENSG00000261236
738	ENSG00000143761	ENSG00000130635		ENSG00000261461
739	ENSG00000143774	ENSG00000130724		ENSG00000262903
740	ENSG00000143862	ENSG00000130733		ENSG00000263266
741	ENSG00000143878	ENSG00000130770		ENSG00000263781
742	ENSG00000144476	ENSG00000130787		ENSG00000264429
743	ENSG00000144560	ENSG00000130816		ENSG00000265561
744	ENSG00000144566	ENSG00000130826		ENSG00000269893
745	ENSG00000144655	ENSG00000130985		ENSG00000270647
746	ENSG00000144674	ENSG00000131236		ENSG00000272886
747	ENSG00000144749	ENSG00000131238		ENSG00000273654
748	ENSG00000144802	ENSG00000131462		ENSG00000273749
749	ENSG00000144895	ENSG00000131467		ENSG00000274523
750	ENSG00000145014	ENSG00000131473		ENSG00000276043
751	ENSG00000145555	ENSG00000131508		ENSG00000277049
752	ENSG00000145685	ENSG00000131724		ENSG00000277258
753	ENSG00000145715	ENSG00000131747		ENSG00000277718
754	ENSG00000145741	ENSG00000131778		ENSG00000277791
755	ENSG00000145860	ENSG00000131779		ENSG00000279730
756	ENSG00000145901	ENSG00000131831
757	ENSG00000145919	ENSG00000131966
758	ENSG00000146066	ENSG00000132153
759	ENSG00000146067	ENSG00000132254
760	ENSG00000146083	ENSG00000132256
761	ENSG00000146112	ENSG00000132274
762	ENSG00000146232	ENSG00000132305
763	ENSG00000146278	ENSG00000132313
764	ENSG00000146374	ENSG00000132356
765	ENSG00000147162	ENSG00000132383
766	ENSG00000147416	ENSG00000132388
767	ENSG00000147454	ENSG00000132467
768	ENSG00000147854	ENSG00000132581
769	ENSG00000148296	ENSG00000132589
770	ENSG00000148337	ENSG00000132591
771	ENSG00000148341	ENSG00000132646
772	ENSG00000148516	ENSG00000132670
773	ENSG00000148572	ENSG00000132676
774	ENSG00000148672	ENSG00000132688
775	ENSG00000148677	ENSG00000132718
776	ENSG00000148840	ENSG00000132780
777	ENSG00000148926	ENSG00000132792
778	ENSG00000149100	ENSG00000132824
779	ENSG00000149115	ENSG00000132842
780	ENSG00000149187	ENSG00000132967
781	ENSG00000149564	ENSG00000132970
782	ENSG00000149782	ENSG00000133026
783	ENSG00000149798	ENSG00000133104
784	ENSG00000149823	ENSG00000133243
785	ENSG00000149925	ENSG00000133318
786	ENSG00000150457	ENSG00000133561
787	ENSG00000150551	ENSG00000133574
788	ENSG00000150630	ENSG00000133835
789	ENSG00000150712	ENSG00000133895
790	ENSG00000150991	ENSG00000134001
791	ENSG00000151012	ENSG00000134046
792	ENSG00000151014	ENSG00000134057
793	ENSG00000151276	ENSG00000134153
794	ENSG00000151458	ENSG00000134247
795	ENSG00000151640	ENSG00000134287
796	ENSG00000151694	ENSG00000134291
797	ENSG00000151718	ENSG00000134294
798	ENSG00000151748	ENSG00000134308
799	ENSG00000151835	ENSG00000134313
800	ENSG00000151923	ENSG00000134375
801	ENSG00000152117	ENSG00000134440
802	ENSG00000152484	ENSG00000134508
803	ENSG00000152492	ENSG00000134575
804	ENSG00000152518	ENSG00000134690
805	ENSG00000152601	ENSG00000134779
806	ENSG00000152661	ENSG00000134825
807	ENSG00000152804	ENSG00000134871
808	ENSG00000152894	ENSG00000134900
809	ENSG00000152952	ENSG00000134910
810	ENSG00000153113	ENSG00000134970
811	ENSG00000153162	ENSG00000134996
812	ENSG00000153179	ENSG00000135002
813	ENSG00000153317	ENSG00000135047
814	ENSG00000153443	ENSG00000135048
815	ENSG00000153551	ENSG00000135052
816	ENSG00000153786	ENSG00000135069
817	ENSG00000153827	ENSG00000135211
818	ENSG00000153904	ENSG00000135312
819	ENSG00000154134	ENSG00000135316
820	ENSG00000154640	ENSG00000135318
821	ENSG00000154734	ENSG00000135363
822	ENSG00000154845	ENSG00000135387
823	ENSG00000155090	ENSG00000135446
824	ENSG00000155229	ENSG00000135506
825	ENSG00000155313	ENSG00000135535
826	ENSG00000156030	ENSG00000135624
827	ENSG00000156411	ENSG00000135636
828	ENSG00000156515	ENSG00000135677
829	ENSG00000156639	ENSG00000135679
830	ENSG00000156671	ENSG00000135829
831	ENSG00000156858	ENSG00000135862
832	ENSG00000156875	ENSG00000135900
833	ENSG00000156976	ENSG00000135930
834	ENSG00000157045	ENSG00000136003
835	ENSG00000157168	ENSG00000136026
836	ENSG00000157191	ENSG00000136068
837	ENSG00000157483	ENSG00000136108
838	ENSG00000157554	ENSG00000136213
839	ENSG00000157557	ENSG00000136240
840	ENSG00000157657	ENSG00000136261
841	ENSG00000157870	ENSG00000136279
842	ENSG00000157954	ENSG00000136378
843	ENSG00000158417	ENSG00000136448
844	ENSG00000158615	ENSG00000136450
845	ENSG00000158796	ENSG00000136485
846	ENSG00000158941	ENSG00000136518
847	ENSG00000159069	ENSG00000136527
848	ENSG00000159128	ENSG00000136628
849	ENSG00000159200	ENSG00000136699
850	ENSG00000159202	ENSG00000136715
851	ENSG00000159217	ENSG00000136731
852	ENSG00000159335	ENSG00000136758
853	ENSG00000159399	ENSG00000136811
854	ENSG00000159579	ENSG00000136816
855	ENSG00000159592	ENSG00000136824
856	ENSG00000159596	ENSG00000136827
857	ENSG00000159840	ENSG00000136854
858	ENSG00000159842	ENSG00000136869
859	ENSG00000160075	ENSG00000136936
860	ENSG00000160087	ENSG00000136937
861	ENSG00000160214	ENSG00000136940
862	ENSG00000160326	ENSG00000136950
863	ENSG00000160360	ENSG00000136986
864	ENSG00000160410	ENSG00000137055
865	ENSG00000160447	ENSG00000137076
866	ENSG00000160679	ENSG00000137106
867	ENSG00000160741	ENSG00000137168
868	ENSG00000160789	ENSG00000137198
869	ENSG00000160888	ENSG00000137200
870	ENSG00000160948	ENSG00000137207
871	ENSG00000161011	ENSG00000137312
872	ENSG00000161013	ENSG00000137393
873	ENSG00000161202	ENSG00000137463
874	ENSG00000161526	ENSG00000137563
875	ENSG00000161542	ENSG00000137776
876	ENSG00000161638	ENSG00000137801
877	ENSG00000161835	ENSG00000137804
878	ENSG00000161940	ENSG00000137806
879	ENSG00000162191	ENSG00000137807
880	ENSG00000162222	ENSG00000137815
881	ENSG00000162231	ENSG00000137834
882	ENSG00000162302	ENSG00000137845
883	ENSG00000162407	ENSG00000137947
884	ENSG00000162434	ENSG00000137962
885	ENSG00000162458	ENSG00000138029
886	ENSG00000162496	ENSG00000138061
887	ENSG00000162545	ENSG00000138069
888	ENSG00000162692	ENSG00000138071
889	ENSG00000162734	ENSG00000138073
890	ENSG00000162772	ENSG00000138085
891	ENSG00000162889	ENSG00000138107
892	ENSG00000162909	ENSG00000138160
893	ENSG00000162923	ENSG00000138180
894	ENSG00000163110	ENSG00000138190
895	ENSG00000163297	ENSG00000138246
896	ENSG00000163320	ENSG00000138279
897	ENSG00000163349	ENSG00000138381
898	ENSG00000163466	ENSG00000138413
899	ENSG00000163481	ENSG00000138449
900	ENSG00000163513	ENSG00000138604
901	ENSG00000163516	ENSG00000138629
902	ENSG00000163605	ENSG00000138650
903	ENSG00000163660	ENSG00000138663
904	ENSG00000163661	ENSG00000138668
905	ENSG00000163734	ENSG00000138674
906	ENSG00000163739	ENSG00000138757
907	ENSG00000163795	ENSG00000138760
908	ENSG00000163811	ENSG00000138768
909	ENSG00000163872	ENSG00000138794
910	ENSG00000163875	ENSG00000138801
911	ENSG00000163882	ENSG00000138867
912	ENSG00000163932	ENSG00000139131
913	ENSG00000163938	ENSG00000139168
914	ENSG00000164022	ENSG00000139218
915	ENSG00000164096	ENSG00000139278
916	ENSG00000164105	ENSG00000139343
917	ENSG00000164164	ENSG00000139433
918	ENSG00000164171	ENSG00000139546
919	ENSG00000164211	ENSG00000139579
920	ENSG00000164283	ENSG00000139613
921	ENSG00000164305	ENSG00000139641
922	ENSG00000164465	ENSG00000139644
923	ENSG00000164615	ENSG00000139645
924	ENSG00000164713	ENSG00000139684
925	ENSG00000164736	ENSG00000139726
926	ENSG00000164741	ENSG00000139921
927	ENSG00000164828	ENSG00000140157
928	ENSG00000164889	ENSG00000140259
929	ENSG00000164897	ENSG00000140307
930	ENSG00000164933	ENSG00000140350
931	ENSG00000164970	ENSG00000140374
932	ENSG00000164983	ENSG00000140497
933	ENSG00000165006	ENSG00000140575
934	ENSG00000165030	ENSG00000140612
935	ENSG00000165233	ENSG00000140632
936	ENSG00000165434	ENSG00000140740
937	ENSG00000165458	ENSG00000140743
938	ENSG00000165527	ENSG00000140937
939	ENSG00000165637	ENSG00000140943
940	ENSG00000165684	ENSG00000141030
941	ENSG00000165688	ENSG00000141349
942	ENSG00000165689	ENSG00000141367
943	ENSG00000165732	ENSG00000141429
944	ENSG00000165802	ENSG00000141510
945	ENSG00000165886	ENSG00000141522
946	ENSG00000165915	ENSG00000141543
947	ENSG00000166012	ENSG00000141556
948	ENSG00000166073	ENSG00000141560
949	ENSG00000166128	ENSG00000141644
950	ENSG00000166200	ENSG00000141696
951	ENSG00000166398	ENSG00000141753
952	ENSG00000166446	ENSG00000141756
953	ENSG00000166503	ENSG00000142192
954	ENSG00000166508	ENSG00000142230
955	ENSG00000166532	ENSG00000142657
956	ENSG00000166579	ENSG00000142798
957	ENSG00000166619	ENSG00000142875
958	ENSG00000166670	ENSG00000142945
959	ENSG00000166710	ENSG00000143106
960	ENSG00000166833	ENSG00000143149
961	ENSG00000166886	ENSG00000143153
962	ENSG00000166888	ENSG00000143155
963	ENSG00000166889	ENSG00000143183
964	ENSG00000166925	ENSG00000143248
965	ENSG00000166949	ENSG00000143341
966	ENSG00000166986	ENSG00000143368
967	ENSG00000167110	ENSG00000143393
968	ENSG00000167491	ENSG00000143398
969	ENSG00000167526	ENSG00000143420
970	ENSG00000167565	ENSG00000143457
971	ENSG00000167601	ENSG00000143543
972	ENSG00000167615	ENSG00000143549
973	ENSG00000167617	ENSG00000143553
974	ENSG00000167657	ENSG00000143569
975	ENSG00000167658	ENSG00000143570
976	ENSG00000167671	ENSG00000143641
977	ENSG00000167674	ENSG00000143653
978	ENSG00000167680	ENSG00000143727
979	ENSG00000167699	ENSG00000143742
980	ENSG00000167772	ENSG00000143771
981	ENSG00000167962	ENSG00000143776
982	ENSG00000167996	ENSG00000143799
983	ENSG00000168003	ENSG00000143815
984	ENSG00000168036	ENSG00000143819
985	ENSG00000168056	ENSG00000143870
986	ENSG00000168066	ENSG00000144021
987	ENSG00000168137	ENSG00000144028
988	ENSG00000168175	ENSG00000144034
989	ENSG00000168209	ENSG00000144043
990	ENSG00000168397	ENSG00000144063
991	ENSG00000168488	ENSG00000144118
992	ENSG00000168610	ENSG00000144136
993	ENSG00000168734	ENSG00000144158
994	ENSG00000168884	ENSG00000144224
995	ENSG00000168994	ENSG00000144381
996	ENSG00000169018	ENSG00000144580
997	ENSG00000169032	ENSG00000144744
998	ENSG00000169045	ENSG00000144746
999	ENSG00000169100	ENSG00000144810
1000	ENSG00000169136	ENSG00000144867
1001	ENSG00000169180	ENSG00000144959
1002	ENSG00000169242	ENSG00000145050
1003	ENSG00000169299	ENSG00000145191
1004	ENSG00000169398	ENSG00000145284
1005	ENSG00000169429	ENSG00000145293
1006	ENSG00000169564	ENSG00000145335
1007	ENSG00000169744	ENSG00000145386
1008	ENSG00000169756	ENSG00000145391
1009	ENSG00000169826	ENSG00000145494
1010	ENSG00000169992	ENSG00000145730
1011	ENSG00000170004	ENSG00000145817
1012	ENSG00000170142	ENSG00000145833
1013	ENSG00000170248	ENSG00000145907
1014	ENSG00000170265	ENSG00000145912
1015	ENSG00000170293	ENSG00000146072
1016	ENSG00000170323	ENSG00000146223
1017	ENSG00000170345	ENSG00000146282
1018	ENSG00000170525	ENSG00000146376
1019	ENSG00000170638	ENSG00000146425
1020	ENSG00000170852	ENSG00000146433
1021	ENSG00000170873	ENSG00000146463
1022	ENSG00000170989	ENSG00000146476
1023	ENSG00000171033	ENSG00000146576
1024	ENSG00000171055	ENSG00000146701
1025	ENSG00000171056	ENSG00000146731
1026	ENSG00000171223	ENSG00000146834
1027	ENSG00000171314	ENSG00000146918
1028	ENSG00000171425	ENSG00000147113
1029	ENSG00000171456	ENSG00000147155
1030	ENSG00000171471	ENSG00000147164
1031	ENSG00000171530	ENSG00000147224
1032	ENSG00000171621	ENSG00000147274
1033	ENSG00000171680	ENSG00000147383
1034	ENSG00000171720	ENSG00000147400
1035	ENSG00000171867	ENSG00000147526
1036	ENSG00000171988	ENSG00000147535
1037	ENSG00000171992	ENSG00000147649
1038	ENSG00000172081	ENSG00000147669
1039	ENSG00000172331	ENSG00000147853
1040	ENSG00000172354	ENSG00000147862
1041	ENSG00000172432	ENSG00000147955
1042	ENSG00000172602	ENSG00000148110
1043	ENSG00000172732	ENSG00000148180
1044	ENSG00000172889	ENSG00000148229
1045	ENSG00000172939	ENSG00000148248
1046	ENSG00000173039	ENSG00000148300
1047	ENSG00000173120	ENSG00000148308
1048	ENSG00000173281	ENSG00000148334
1049	ENSG00000173327	ENSG00000148358
1050	ENSG00000173457	ENSG00000148411
1051	ENSG00000173473	ENSG00000148468
1052	ENSG00000173511	ENSG00000148484
1053	ENSG00000173575	ENSG00000148719
1054	ENSG00000173757	ENSG00000148730
1055	ENSG00000173812	ENSG00000148773
1056	ENSG00000173846	ENSG00000148843
1057	ENSG00000173848	ENSG00000148925
1058	ENSG00000174021	ENSG00000149136
1059	ENSG00000174282	ENSG00000149257
1060	ENSG00000174444	ENSG00000149428
1061	ENSG00000174738	ENSG00000149480
1062	ENSG00000174748	ENSG00000149503
1063	ENSG00000174775	ENSG00000149532
1064	ENSG00000175061	ENSG00000149547
1065	ENSG00000175115	ENSG00000149573
1066	ENSG00000175197	ENSG00000149600
1067	ENSG00000175265	ENSG00000149658
1068	ENSG00000175550	ENSG00000149930
1069	ENSG00000175573	ENSG00000150093
1070	ENSG00000175592	ENSG00000150316
1071	ENSG00000175602	ENSG00000150347
1072	ENSG00000175727	ENSG00000150593
1073	ENSG00000175931	ENSG00000150760
1074	ENSG00000176105	ENSG00000150938
1075	ENSG00000176170	ENSG00000150961
1076	ENSG00000176171	ENSG00000151135
1077	ENSG00000176444	ENSG00000151176
1078	ENSG00000176658	ENSG00000151348
1079	ENSG00000176692	ENSG00000151465
1080	ENSG00000176720	ENSG00000151500
1081	ENSG00000176788	ENSG00000151725
1082	ENSG00000176845	ENSG00000151929
1083	ENSG00000176871	ENSG00000152102
1084	ENSG00000176915	ENSG00000152234
1085	ENSG00000176978	ENSG00000152291
1086	ENSG00000177119	ENSG00000152332
1087	ENSG00000177169	ENSG00000152377
1088	ENSG00000177410	ENSG00000152465
1089	ENSG00000177464	ENSG00000152556
1090	ENSG00000177606	ENSG00000152818
1091	ENSG00000177666	ENSG00000153066
1092	ENSG00000177963	ENSG00000153071
1093	ENSG00000178209	ENSG00000153147
1094	ENSG00000178531	ENSG00000153395
1095	ENSG00000178605	ENSG00000153560
1096	ENSG00000178719	ENSG00000153574
1097	ENSG00000179134	ENSG00000154146
1098	ENSG00000179262	ENSG00000154175
1099	ENSG00000179632	ENSG00000154473
1100	ENSG00000179776	ENSG00000154518
1101	ENSG00000179820	ENSG00000154719
1102	ENSG00000179889	ENSG00000154723
1103	ENSG00000180801	ENSG00000154767
1104	ENSG00000180957	ENSG00000154832
1105	ENSG00000181472	ENSG00000154945
1106	ENSG00000181588	ENSG00000154978
1107	ENSG00000181634	ENSG00000155096
1108	ENSG00000181649	ENSG00000155115
1109	ENSG00000181826	ENSG00000155254
1110	ENSG00000181852	ENSG00000155304
1111	ENSG00000182087	ENSG00000155368
1112	ENSG00000182149	ENSG00000155463
1113	ENSG00000182158	ENSG00000155506
1114	ENSG00000182197	ENSG00000155508
1115	ENSG00000182199	ENSG00000155561
1116	ENSG00000182208	ENSG00000155660
1117	ENSG00000182541	ENSG00000155876
1118	ENSG00000182606	ENSG00000155959
1119	ENSG00000182827	ENSG00000156026
1120	ENSG00000182979	ENSG00000156052
1121	ENSG00000183018	ENSG00000156261
1122	ENSG00000183020	ENSG00000156466
1123	ENSG00000183087	ENSG00000156471
1124	ENSG00000183258	ENSG00000156535
1125	ENSG00000183337	ENSG00000156587
1126	ENSG00000183386	ENSG00000156599
1127	ENSG00000183578	ENSG00000156642
1128	ENSG00000183696	ENSG00000156709
1129	ENSG00000183955	ENSG00000156802
1130	ENSG00000183963	ENSG00000156970
1131	ENSG00000184014	ENSG00000157456
1132	ENSG00000184281	ENSG00000157570
1133	ENSG00000184292	ENSG00000157593
1134	ENSG00000184402	ENSG00000157637
1135	ENSG00000184557	ENSG00000157916
1136	ENSG00000184584	ENSG00000157933
1137	ENSG00000184602	ENSG00000158042
1138	ENSG00000184634	ENSG00000158270
1139	ENSG00000184677	ENSG00000158290
1140	ENSG00000184787	ENSG00000158435
1141	ENSG00000184887	ENSG00000158526
1142	ENSG00000184897	ENSG00000158604
1143	ENSG00000184990	ENSG00000158711
1144	ENSG00000185022	ENSG00000158716
1145	ENSG00000185112	ENSG00000158769
1146	ENSG00000185122	ENSG00000158773
1147	ENSG00000185187	ENSG00000158864
1148	ENSG00000185215	ENSG00000159023
1149	ENSG00000185222	ENSG00000159111
1150	ENSG00000185246	ENSG00000159131
1151	ENSG00000185262	ENSG00000159140
1152	ENSG00000185324	ENSG00000159176
1153	ENSG00000185359	ENSG00000159199
1154	ENSG00000185386	ENSG00000159388
1155	ENSG00000185504	ENSG00000159479
1156	ENSG00000185619	ENSG00000159658
1157	ENSG00000185650	ENSG00000160014
1158	ENSG00000185989	ENSG00000160094
1159	ENSG00000186111	ENSG00000160208
1160	ENSG00000186184	ENSG00000160310
1161	ENSG00000186352	ENSG00000160710
1162	ENSG00000186432	ENSG00000160714
1163	ENSG00000186480	ENSG00000160752
1164	ENSG00000186567	ENSG00000160796
1165	ENSG00000186716	ENSG00000160877
1166	ENSG00000186866	ENSG00000160932
1167	ENSG00000187109	ENSG00000161057
1168	ENSG00000187239	ENSG00000161203
1169	ENSG00000187514	ENSG00000161204
1170	ENSG00000187555	ENSG00000161217
1171	ENSG00000187800	ENSG00000161281
1172	ENSG00000188130	ENSG00000161677
1173	ENSG00000188157	ENSG00000161800
1174	ENSG00000188290	ENSG00000161813
1175	ENSG00000188846	ENSG00000162337
1176	ENSG00000189060	ENSG00000162367
1177	ENSG00000189067	ENSG00000162385
1178	ENSG00000189077	ENSG00000162430
1179	ENSG00000196235	ENSG00000162511
1180	ENSG00000196365	ENSG00000162517
1181	ENSG00000196449	ENSG00000162521
1182	ENSG00000196465	ENSG00000162607
1183	ENSG00000196476	ENSG00000162613
1184	ENSG00000196498	ENSG00000162614
1185	ENSG00000196504	ENSG00000162616
1186	ENSG00000196526	ENSG00000162627
1187	ENSG00000196576	ENSG00000162645
1188	ENSG00000196628	ENSG00000162654
1189	ENSG00000196796	ENSG00000162694
1190	ENSG00000196843	ENSG00000162704
1191	ENSG00000196923	ENSG00000162736
1192	ENSG00000197019	ENSG00000162910
1193	ENSG00000197021	ENSG00000162961
1194	ENSG00000197063	ENSG00000162980
1195	ENSG00000197111	ENSG00000163069
1196	ENSG00000197183	ENSG00000163104
1197	ENSG00000197329	ENSG00000163159
1198	ENSG00000197355	ENSG00000163166
1199	ENSG00000197358	ENSG00000163257
1200	ENSG00000197461	ENSG00000163344
1201	ENSG00000197746	ENSG00000163346
1202	ENSG00000197879	ENSG00000163378
1203	ENSG00000197930	ENSG00000163382
1204	ENSG00000197958	ENSG00000163399
1205	ENSG00000197976	ENSG00000163430
1206	ENSG00000197982	ENSG00000163453
1207	ENSG00000198060	ENSG00000163468
1208	ENSG00000198087	ENSG00000163479
1209	ENSG00000198113	ENSG00000163527
1210	ENSG00000198286	ENSG00000163565
1211	ENSG00000198355	ENSG00000163636
1212	ENSG00000198399	ENSG00000163659
1213	ENSG00000198408	ENSG00000163754
1214	ENSG00000198431	ENSG00000163781
1215	ENSG00000198517	ENSG00000163788
1216	ENSG00000198563	ENSG00000163902
1217	ENSG00000198604	ENSG00000163939
1218	ENSG00000198695	ENSG00000163956
1219	ENSG00000198712	ENSG00000164024
1220	ENSG00000198727	ENSG00000164040
1221	ENSG00000198763	ENSG00000164062
1222	ENSG00000198786	ENSG00000164125
1223	ENSG00000198792	ENSG00000164244
1224	ENSG00000198804	ENSG00000164294
1225	ENSG00000198805	ENSG00000164307
1226	ENSG00000198816	ENSG00000164332
1227	ENSG00000198837	ENSG00000164402
1228	ENSG00000198840	ENSG00000164442
1229	ENSG00000198844	ENSG00000164574
1230	ENSG00000198853	ENSG00000164611
1231	ENSG00000198858	ENSG00000164647
1232	ENSG00000198886	ENSG00000164649
1233	ENSG00000198888	ENSG00000164683
1234	ENSG00000198899	ENSG00000164733
1235	ENSG00000198938	ENSG00000164754
1236	ENSG00000198952	ENSG00000164823
1237	ENSG00000199038	ENSG00000164867
1238	ENSG00000199161	ENSG00000164896
1239	ENSG00000199753	ENSG00000164902
1240	ENSG00000202198	ENSG00000164938
1241	ENSG00000203485	ENSG00000164961
1242	ENSG00000203805	ENSG00000164967
1243	ENSG00000203879	ENSG00000164978
1244	ENSG00000204178	ENSG00000165092
1245	ENSG00000204209	ENSG00000165102
1246	ENSG00000204217	ENSG00000165119
1247	ENSG00000204227	ENSG00000165280
1248	ENSG00000204262	ENSG00000165304
1249	ENSG00000204308	ENSG00000165389
1250	ENSG00000204356	ENSG00000165476
1251	ENSG00000204463	ENSG00000165507
1252	ENSG00000204469	ENSG00000165629
1253	ENSG00000204520	ENSG00000165672
1254	ENSG00000204574	ENSG00000165678
1255	ENSG00000204590	ENSG00000165716
1256	ENSG00000204592	ENSG00000165724
1257	ENSG00000204634	ENSG00000165733
1258	ENSG00000205336	ENSG00000165916
1259	ENSG00000205339	ENSG00000165943
1260	ENSG00000205502	ENSG00000166033
1261	ENSG00000205937	ENSG00000166086
1262	ENSG00000206503	ENSG00000166130
1263	ENSG00000206560	ENSG00000166147
1264	ENSG00000207650	ENSG00000166171
1265	ENSG00000207808	ENSG00000166181
1266	ENSG00000210082	ENSG00000166197
1267	ENSG00000210196	ENSG00000166228
1268	ENSG00000211455	ENSG00000166311
1269	ENSG00000211459	ENSG00000166340
1270	ENSG00000212907	ENSG00000166341
1271	ENSG00000213024	ENSG00000166477
1272	ENSG00000213250	ENSG00000166479
1273	ENSG00000213326	ENSG00000166598
1274	ENSG00000213445	ENSG00000166747
1275	ENSG00000213585	ENSG00000166797
1276	ENSG00000213626	ENSG00000166825
1277	ENSG00000213639	ENSG00000166851
1278	ENSG00000213719	ENSG00000166902
1279	ENSG00000213722	ENSG00000166912
1280	ENSG00000213923	ENSG00000166913
1281	ENSG00000214022	ENSG00000167004
1282	ENSG00000214078	ENSG00000167005
1283	ENSG00000214087	ENSG00000167112
1284	ENSG00000214110	ENSG00000167114
1285	ENSG00000214548	ENSG00000167118
1286	ENSG00000214655	ENSG00000167283
1287	ENSG00000215788	ENSG00000167325
1288	ENSG00000219451	ENSG00000167552
1289	ENSG00000221914	ENSG00000167553
1290	ENSG00000221968	ENSG00000167635
1291	ENSG00000221978	ENSG00000167645
1292	ENSG00000222009	ENSG00000167747
1293	ENSG00000222937	ENSG00000167775
1294	ENSG00000225022	ENSG00000167797
1295	ENSG00000225422	ENSG00000167862
1296	ENSG00000225630	ENSG00000167863
1297	ENSG00000225648	ENSG00000167881
1298	ENSG00000225663	ENSG00000167986
1299	ENSG00000225972	ENSG00000168002
1300	ENSG00000226564	ENSG00000168067
1301	ENSG00000227671	ENSG00000168077
1302	ENSG00000228253	ENSG00000168078
1303	ENSG00000228401	ENSG00000168159
1304	ENSG00000228797	ENSG00000168216
1305	ENSG00000229644	ENSG00000168256
1306	ENSG00000230291	ENSG00000168268
1307	ENSG00000230715	ENSG00000168288
1308	ENSG00000231167	ENSG00000168385
1309	ENSG00000231500	ENSG00000168386
1310	ENSG00000231587	ENSG00000168393
1311	ENSG00000231925	ENSG00000168476
1312	ENSG00000232346	ENSG00000168487
1313	ENSG00000232559	ENSG00000168496
1314	ENSG00000232573	ENSG00000168497
1315	ENSG00000232702	ENSG00000168502
1316	ENSG00000233016	ENSG00000168615
1317	ENSG00000233024	ENSG00000168701
1318	ENSG00000233155	ENSG00000168710
1319	ENSG00000233994	ENSG00000168802
1320	ENSG00000234741	ENSG00000168874
1321	ENSG00000234745	ENSG00000168883
1322	ENSG00000234883	ENSG00000168899
1323	ENSG00000235354	ENSG00000168906
1324	ENSG00000236814	ENSG00000168961
1325	ENSG00000237264	ENSG00000169021
1326	ENSG00000237441	ENSG00000169105
1327	ENSG00000237493	ENSG00000169188
1328	ENSG00000237973	ENSG00000169223
1329	ENSG00000239264	ENSG00000169230
1330	ENSG00000241553	ENSG00000169641
1331	ENSG00000241889	ENSG00000169689
1332	ENSG00000242802	ENSG00000169710
1333	ENSG00000243679	ENSG00000169764
1334	ENSG00000245532	ENSG00000169813
1335	ENSG00000247095	ENSG00000169919
1336	ENSG00000248527	ENSG00000170017
1337	ENSG00000248890	ENSG00000170043
1338	ENSG00000250896	ENSG00000170144
1339	ENSG00000251322	ENSG00000170266
1340	ENSG00000254726	ENSG00000170291
1341	ENSG00000254893	ENSG00000170312
1342	ENSG00000255112	ENSG00000170315
1343	ENSG00000256006	ENSG00000170348
1344	ENSG00000256167	ENSG00000170445
1345	ENSG00000256393	ENSG00000170502
1346	ENSG00000257093	ENSG00000170515
1347	ENSG00000257103	ENSG00000170540
1348	ENSG00000257564	ENSG00000170542
1349	ENSG00000259051	ENSG00000170581
1350	ENSG00000259758	ENSG00000170606
1351	ENSG00000264012	ENSG00000170759
1352	ENSG00000265982	ENSG00000170779
1353	ENSG00000267082	ENSG00000170855
1354	ENSG00000267519	ENSG00000170876
1355	ENSG00000273559	ENSG00000170955
1356	ENSG00000274483	ENSG00000171115
1357	ENSG00000275832	ENSG00000171135
1358	ENSG00000276023	ENSG00000171155
1359	ENSG00000276107	ENSG00000171202
1360	ENSG00000276737	ENSG00000171206
1361	ENSG00000277105	ENSG00000171222
1362	ENSG00000277959	ENSG00000171241
1363	ENSG00000277998	ENSG00000171302
1364	ENSG00000279095	ENSG00000171307
1365	ENSG00000279483	ENSG00000171388
		ENSG00000171421
		ENSG00000171566
		ENSG00000171603
		ENSG00000171617
		ENSG00000171793
		ENSG00000171824
		ENSG00000171848
		ENSG00000171960
		ENSG00000172086
		ENSG00000172336
		ENSG00000172534
		ENSG00000172572
		ENSG00000172590
		ENSG00000172661
		ENSG00000172667
		ENSG00000172716
		ENSG00000172775
		ENSG00000172893
		ENSG00000172936
		ENSG00000173113
		ENSG00000173141
		ENSG00000173269
		ENSG00000173272
		ENSG00000173402
		ENSG00000173418
		ENSG00000173545
		ENSG00000173597
		ENSG00000173598
		ENSG00000173692
		ENSG00000173706
		ENSG00000173726
		ENSG00000173786
		ENSG00000173801
		ENSG00000173852
		ENSG00000173905
		ENSG00000173915
		ENSG00000174028
		ENSG00000174099
		ENSG00000174173
		ENSG00000174175
		ENSG00000174231
		ENSG00000174238
		ENSG00000174307
		ENSG00000174437
		ENSG00000174547
		ENSG00000174684
		ENSG00000174695
		ENSG00000174705
		ENSG00000174744
		ENSG00000174780
		ENSG00000174804
		ENSG00000174851
		ENSG00000174903
		ENSG00000174917
		ENSG00000175063
		ENSG00000175130
		ENSG00000175155
		ENSG00000175193
		ENSG00000175216
		ENSG00000175220
		ENSG00000175274
		ENSG00000175283
		ENSG00000175348
		ENSG00000175741
		ENSG00000176087
		ENSG00000176095
		ENSG00000176101
		ENSG00000176142
		ENSG00000176393
		ENSG00000176435
		ENSG00000176485
		ENSG00000176619
		ENSG00000176853
		ENSG00000176890
		ENSG00000176986
		ENSG00000177189
		ENSG00000177197
		ENSG00000177239
		ENSG00000177469
		ENSG00000177628
		ENSG00000177674
		ENSG00000177733
		ENSG00000177830
		ENSG00000177855
		ENSG00000177885
		ENSG00000177889
		ENSG00000178035
		ENSG00000178057
		ENSG00000178082
		ENSG00000178202
		ENSG00000178252
		ENSG00000178695
		ENSG00000178726
		ENSG00000178921
		ENSG00000178988
		ENSG00000178999
		ENSG00000179010
		ENSG00000179144
		ENSG00000179151
		ENSG00000179195
		ENSG00000179218
		ENSG00000179222
		ENSG00000179348
		ENSG00000179611
		ENSG00000179918
		ENSG00000179958
		ENSG00000180304
		ENSG00000180357
		ENSG00000180370
		ENSG00000180389
		ENSG00000180398
		ENSG00000180574
		ENSG00000180776
		ENSG00000180817
		ENSG00000180867
		ENSG00000180964
		ENSG00000181061
		ENSG00000181104
		ENSG00000181222
		ENSG00000181789
		ENSG00000181817
		ENSG00000181929
		ENSG00000182004
		ENSG00000182154
		ENSG00000182180
		ENSG00000182195
		ENSG00000182220
		ENSG00000182307
		ENSG00000182446
		ENSG00000182481
		ENSG00000182492
		ENSG00000182511
		ENSG00000182512
		ENSG00000182544
		ENSG00000182636
		ENSG00000182934
		ENSG00000182952
		ENSG00000183011
		ENSG00000183199
		ENSG00000183283
		ENSG00000183291
		ENSG00000183298
		ENSG00000183431
		ENSG00000183520
		ENSG00000183527
		ENSG00000183617
		ENSG00000183648
		ENSG00000183726
		ENSG00000183856
		ENSG00000183978
		ENSG00000184100
		ENSG00000184117
		ENSG00000184164
		ENSG00000184432
		ENSG00000184497
		ENSG00000184575
		ENSG00000184743
		ENSG00000184752
		ENSG00000184840
		ENSG00000184867
		ENSG00000184900
		ENSG00000184967
		ENSG00000185009
		ENSG00000185070
		ENSG00000185127
		ENSG00000185164
		ENSG00000185201
		ENSG00000185298
		ENSG00000185339
		ENSG00000185551
		ENSG00000185567
		ENSG00000185591
		ENSG00000185624
		ENSG00000185651
		ENSG00000185721
		ENSG00000185825
		ENSG00000185885
		ENSG00000185896
		ENSG00000185963
		ENSG00000186141
		ENSG00000186185
		ENSG00000186298
		ENSG00000186522
		ENSG00000186591
		ENSG00000186665
		ENSG00000186834
		ENSG00000187051
		ENSG00000187189
		ENSG00000187446
		ENSG00000187498
		ENSG00000187513
		ENSG00000187534
		ENSG00000187601
		ENSG00000187713
		ENSG00000187778
		ENSG00000188021
		ENSG00000188229
		ENSG00000188313
		ENSG00000188486
		ENSG00000188529
		ENSG00000188677
		ENSG00000188976
		ENSG00000188985
		ENSG00000189043
		ENSG00000189091
		ENSG00000189241
		ENSG00000189266
		ENSG00000189403
		ENSG00000196072
		ENSG00000196123
		ENSG00000196230
		ENSG00000196305
		ENSG00000196312
		ENSG00000196363
		ENSG00000196367
		ENSG00000196396
		ENSG00000196419
		ENSG00000196562
		ENSG00000196611
		ENSG00000196924
		ENSG00000196954
		ENSG00000197043
		ENSG00000197081
		ENSG00000197102
		ENSG00000197157
		ENSG00000197170
		ENSG00000197321
		ENSG00000197324
		ENSG00000197345
		ENSG00000197448
		ENSG00000197451
		ENSG00000197694
		ENSG00000197702
		ENSG00000197712
		ENSG00000197771
		ENSG00000197785
		ENSG00000197858
		ENSG00000197965
		ENSG00000198053
		ENSG00000198176
		ENSG00000198231
		ENSG00000198380
		ENSG00000198435
		ENSG00000198561
		ENSG00000198668
		ENSG00000198677
		ENSG00000198682
		ENSG00000198700
		ENSG00000198715
		ENSG00000198730
		ENSG00000198752
		ENSG00000198795
		ENSG00000198826
		ENSG00000198830
		ENSG00000198843
		ENSG00000198892
		ENSG00000198898
		ENSG00000198900
		ENSG00000198901
		ENSG00000198945
		ENSG00000198951
		ENSG00000198954
		ENSG00000198959
		ENSG00000198960
		ENSG00000198961
		ENSG00000203883
		ENSG00000204138
		ENSG00000204220
		ENSG00000204272
		ENSG00000204388
		ENSG00000204392
		ENSG00000204568
		ENSG00000204569
		ENSG00000204619
		ENSG00000204673
		ENSG00000204843
		ENSG00000204899
		ENSG00000205105
		ENSG00000205302
		ENSG00000205352
		ENSG00000205403
		ENSG00000205531
		ENSG00000205978
		ENSG00000206754
		ENSG00000207425
		ENSG00000207652
		ENSG00000207741
		ENSG00000211450
		ENSG00000211460
		ENSG00000212747
		ENSG00000213064
		ENSG00000213070
		ENSG00000213144
		ENSG00000213189
		ENSG00000213190
		ENSG00000213222
		ENSG00000213281
		ENSG00000213398
		ENSG00000213430
		ENSG00000213465
		ENSG00000213523
		ENSG00000213593
		ENSG00000213619
		ENSG00000213625
		ENSG00000213654
		ENSG00000213676
		ENSG00000213683
		ENSG00000213699
		ENSG00000213740
		ENSG00000213790
		ENSG00000213839
		ENSG00000213856
		ENSG00000213866
		ENSG00000214160
		ENSG00000214455
		ENSG00000214541
		ENSG00000214881
		ENSG00000214973
		ENSG00000215301
		ENSG00000215414
		ENSG00000215835
		ENSG00000217027
		ENSG00000217241
		ENSG00000217624
		ENSG00000218283
		ENSG00000218350
		ENSG00000219201
		ENSG00000220205
		ENSG00000221539
		ENSG00000223612
		ENSG00000223722
		ENSG00000224126
		ENSG00000224411
		ENSG00000224543
		ENSG00000224837
		ENSG00000224877
		ENSG00000224908
		ENSG00000225032
		ENSG00000225259
		ENSG00000225733
		ENSG00000225912
		ENSG00000225921
		ENSG00000226479
		ENSG00000226608
		ENSG00000226723
		ENSG00000227057
		ENSG00000227347
		ENSG00000227850
		ENSG00000227973
		ENSG00000228057
		ENSG00000228589
		ENSG00000229932
		ENSG00000229944
		ENSG00000230207
		ENSG00000230330
		ENSG00000230397
		ENSG00000230457
		ENSG00000231120
		ENSG00000231234
		ENSG00000231841
		ENSG00000232119
		ENSG00000232150
		ENSG00000232362
		ENSG00000232387
		ENSG00000232499
		ENSG00000233247
		ENSG00000233830
		ENSG00000233846
		ENSG00000233868
		ENSG00000233971
		ENSG00000234127
		ENSG00000234337
		ENSG00000234518
		ENSG00000234664
		ENSG00000234825
		ENSG00000235082
		ENSG00000235238
		ENSG00000235272
		ENSG00000235363
		ENSG00000235554
		ENSG00000235734
		ENSG00000235912
		ENSG00000236058
		ENSG00000236264
		ENSG00000236675
		ENSG00000237350
		ENSG00000237649
		ENSG00000238072
		ENSG00000239306
		ENSG00000240731
		ENSG00000240809
		ENSG00000242125
		ENSG00000242485
		ENSG00000243364
		ENSG00000243547
		ENSG00000244038
		ENSG00000244462
		ENSG00000246705
		ENSG00000248641
		ENSG00000248785
		ENSG00000249485
		ENSG00000249565
		ENSG00000249751
		ENSG00000250471
		ENSG00000251333
		ENSG00000251548
		ENSG00000251593
		ENSG00000252817
		ENSG00000253276
		ENSG00000253352
		ENSG00000253626
		ENSG00000253676
		ENSG00000253683
		ENSG00000253729
		ENSG00000254373
		ENSG00000254598
		ENSG00000254719
		ENSG00000254986
		ENSG00000255302
		ENSG00000255717
		ENSG00000256210
		ENSG00000256968
		ENSG00000257043
		ENSG00000257773
		ENSG00000258016
		ENSG00000258645
		ENSG00000259330
		ENSG00000259746
		ENSG00000259781
		ENSG00000259917
		ENSG00000260032
		ENSG00000260260
		ENSG00000260290
		ENSG00000260539
		ENSG00000261295
		ENSG00000261371
		ENSG00000264350
		ENSG00000265298
		ENSG00000265354
		ENSG00000265415
		ENSG00000265545
		ENSG00000265806
		ENSG00000265808
		ENSG00000266412
		ENSG00000266469
		ENSG00000266472
		ENSG00000267185
		ENSG00000267742
		ENSG00000267809
		ENSG00000268034
		ENSG00000268942
		ENSG00000269378
		ENSG00000269751
		ENSG00000270714
		ENSG00000272849
		ENSG00000273055
		ENSG00000273841
		ENSG00000275342
		ENSG00000275700
		ENSG00000276045
		ENSG00000278783
		ENSG00000278845
		ENSG00000279392
		ENSG00000279800
