# Supplementary material for: Coexpression network analysis of human candida infection reveals key modules and hub genes responsible for host-pathogen interactions
Source: Front Genet. 2022 Nov 22;13:917636. doi: 10.3389/fgene.2022.917636 (PMC9722774; doi:10.3389/fgene.2022.917636)
Supplement: Supplementary file 3 [file Table3.XLSX]

## Sheet: Validated_30_Genes
Gene Symbol	Annotation
SLC2A1	Solute carrier family 2, facilitated glucose transporter member 1; Facilitative glucose transporter. This isoform may be responsible for constitutive or basal glucose uptake. Has a very broad substrate specificity; can transport a wide range of aldoses including both pentoses and hexoses; Belongs to the major facilitator superfamily. Sugar transporter (TC 2.A.1.1) family. Glucose transporter subf…
ATF3	Cyclic AMP-dependent transcription factor ATF-3; This protein binds the cAMP response element (CRE) (consensus: 5'-GTGACGT[AC][AG]-3'), a sequence present in many viral and cellular promoters. Represses transcription from promoters with ATF sites. It may repress transcription by stabilizing the binding of inhibitory cofactors at the promoter. Isoform 2 activates transcription presumably by seques…
JUN	Transcription factor AP-1; Transcription factor that recognizes and binds to the enhancer heptamer motif 5'-TGA[CG]TCA-3'. Promotes activity of NR5A1 when phosphorylated by HIPK3 leading to increased steroidogenic gene expression upon cAMP signaling pathway stimulation. Involved in activated KRAS-mediated transcriptional activation of USP28 in colorectal cancer (CRC) cells. Binds to the USP28 pro…
KDM7A	Lysine-specific demethylase 7A; Histone demethylase required for brain development. Specifically demethylates dimethylated 'Lys-9' and 'Lys-27' (H3K9me2 and H3K27me2, respectively) of histone H3 and monomethylated histone H4 'Lys-20' residue (H4K20Me1), thereby playing a central role in histone code. Specifically binds trimethylated 'Lys-4' of histone H3 (H3K4me3), affecting histone demethylase s…
DUSP1	Dual specificity protein phosphatase 1; Dual specificity phosphatase that dephosphorylates MAP kinase MAPK1/ERK2 on both 'Thr-183' and 'Tyr-185', regulating its activity during the meiotic cell cycle; Belongs to the protein-tyrosine phosphatase family. Non-receptor class dual specificity subfamily
PTGS2	Prostaglandin G/H synthase 2; Converts arachidonate to prostaglandin H2 (PGH2), a committed step in prostanoid synthesis. Constitutively expressed in some tissues in physiological conditions, such as the endothelium, kidney and brain, and in pathological conditions, such as in cancer. PTGS2 is responsible for production of inflammatory prostaglandins. Up-regulation of PTGS2 is also associated wit…
NAB2	NGFI-A-binding protein 2; Acts as a transcriptional repressor for zinc finger transcription factors EGR1 and EGR2. Isoform 2 lacks repression ability (By similarity); Belongs to the NAB family
PIM1	Serine/threonine-protein kinase pim-1; Proto-oncogene with serine/threonine kinase activity involved in cell survival and cell proliferation and thus providing a selective advantage in tumorigenesis. Exerts its oncogenic activity through: the regulation of MYC transcriptional activity, the regulation of cell cycle progression and by phosphorylation and inhibition of proapoptotic proteins (BAD, MA…
MAFF	Transcription factor MafF; Interacts with the upstream promoter region of the oxytocin receptor gene. May be a transcriptional enhancer in the up-regulation of the oxytocin receptor gene at parturition. Since it lacks a putative transactivation domain, it may behave as a transcriptional repressor when it dimerize among himself. May also serve as a transcriptional activator by dimerizing with othe…
ADM	Adrenomedullin; ADM; AM and PAMP are potent hypotensive and vasodilatator agents. Numerous actions have been reported most related to the physiologic control of fluid and electrolyte homeostasis. In the kidney, am is diuretic and natriuretic, and both am and pamp inhibit aldosterone secretion by direct adrenal actions. In pituitary gland, both peptides at physiologically relevant doses inhibit ba…
PFKFB3	6-phosphofructo-2-kinase/fructose-2,6-bisphosphatase 3; Synthesis and degradation of fructose 2,6-bisphosphate; In the C-terminal section; belongs to the phosphoglycerate mutase family
KLF6	Krueppel-like factor 6; Transcriptional activator (By similarity). Binds a GC box motif. Could play a role in B-cell growth and development; Belongs to the krueppel C2H2-type zinc-finger protein family
BNIP3	BCL2/adenovirus E1B 19 kDa protein-interacting protein 3; Apoptosis-inducing protein that can overcome BCL2 suppression. May play a role in repartitioning calcium between the two major intracellular calcium stores in association with BCL2. Involved in mitochondrial quality control via its interaction with SPATA18/MIEAP: in response to mitochondrial damage, participates in mitochondrial protein ca…
CSRNP1	Cysteine/serine-rich nuclear protein 1; Binds to the consensus sequence 5'-AGAGTG-3' and has transcriptional activator activity (By similarity). May have a tumor-suppressor function. May play a role in apoptosis; Belongs to the AXUD1 family
VEGFA	Vascular endothelial growth factor A; Growth factor active in angiogenesis, vasculogenesis and endothelial cell growth. Induces endothelial cell proliferation, promotes cell migration, inhibits apoptosis and induces permeabilization of blood vessels. Binds to the FLT1/VEGFR1 and KDR/VEGFR2 receptors, heparan sulfate and heparin. NRP1/Neuropilin-1 binds isoforms VEGF-165 and VEGF-145. Isoform VEGF…
ENO2	Gamma-enolase; Has neurotrophic and neuroprotective properties on a broad spectrum of central nervous system (CNS) neurons. Binds, in a calcium-dependent manner, to cultured neocortical neurons and promotes cell survival (By similarity); Enolases
ANKRD37	Ankyrin repeat domain-containing protein 37; Ankyrin repeat domain containing
PPP1R15A	Protein phosphatase 1 regulatory subunit 15A; Recruits the serine/threonine-protein phosphatase PP1 to dephosphorylate the translation initiation factor eIF-2A/EIF2S1, thereby reversing the shut-off of protein synthesis initiated by stress-inducible kinases and facilitating recovery of cells from stress. Down-regulates the TGF-beta signaling pathway by promoting dephosphorylation of TGFB1 by PP1.…
KDM3A	[histone h3]-dimethyl-l-lysine9 demethylase; Lysine-specific demethylase 3A; Histone demethylase that specifically demethylates 'Lys- 9' of histone H3, thereby playing a central role in histone code. Preferentially demethylates mono- and dimethylated H3 'Lys-9' residue, with a preference for dimethylated residue, while it has weak or no activity on trimethylated H3 'Lys-9'. Demethylation of Lys r…
ANGPTL4	Angiopoietin-related protein 4; Protein with hypoxia-induced expression in endothelial cells. May act as a regulator of angiogenesis and modulate tumorigenesis. Inhibits proliferation, migration, and tubule formation of endothelial cells and reduces vascular leakage. May exert a protective function on endothelial cells through an endocrine action. It is directly involved in regulating glucose hom…
BHLHE40	Class E basic helix-loop-helix protein 40; Transcriptional repressor involved in the regulation of the circadian rhythm by negatively regulating the activity of the clock genes and clock-controlled genes. Acts as the negative limb of a novel autoregulatory feedback loop (DEC loop) which differs from the one formed by the PER and CRY transcriptional repressors (PER/CRY loop). Both these loops are …
ARRDC3	Arrestin domain-containing protein 3; Adapter protein that plays a role in regulating cell- surface expression of adrenergic receptors and probably also other G protein-coupled receptors. Plays a role in NEDD4-mediated ubiquitination and endocytosis af activated ADRB2 and subsequent ADRB2 degradation. May recruit NEDD4 to ADRB2. Alternatively, may function as adapter protein that does not play a …
SLC2A3	Solute carrier family 2, facilitated glucose transporter member 3; Facilitative glucose transporter that can also mediate the uptake of various other monosaccharides across the cell membrane. Mediates the uptake of glucose, 2-deoxyglucose, galactose, mannose, xylose and fucose, and probably also dehydroascorbate. Does not mediate fructose transport; Belongs to the major facilitator superfamily. S…
KLF7	Krueppel-like factor 7; Transcriptional activator. Binds in vitro to the CACCC motif of the beta-globin promoter and to the SP1 recognition sequence; Kruppel like factors
DDIT4	DNA damage-inducible transcript 4 protein; Regulates cell growth, proliferation and survival via inhibition of the activity of the mammalian target of rapamycin complex 1 (mTORC1). Inhibition of mTORC1 is mediated by a pathway that involves DDIT4/REDD1, AKT1, the TSC1-TSC2 complex and the GTPase RHEB. Plays an important role in responses to cellular energy levels and cellular stress, including re…
ERRFI1	ERBB receptor feedback inhibitor 1; Negative regulator of EGFR signaling in skin morphogenesis. Acts as a negative regulator for several EGFR family members, including ERBB2, ERBB3 and ERBB4. Inhibits EGFR catalytic activity by interfering with its dimerization. Inhibits autophosphorylation of EGFR, ERBB2 and ERBB4. Important for normal keratinocyte proliferation and differentiation. Plays a role…
KLF4	Krueppel-like factor 4; Transcription factor; can act both as activator and as repressor. Binds the 5'-CACCC-3' core sequence. Binds to the promoter region of its own gene and can activate its own transcription. Regulates the expression of key transcription factors during embryonic development. Plays an important role in maintaining embryonic stem cells, and in preventing their differentiation. R…
FOSL2	Fos like 2, ap-1 transcription factor subunit; Fos-related antigen 2; Controls osteoclast survival and size. As a dimer with JUN, activates LIF transcription. Activates CEBPB transcription in PGE2-activated osteoblasts; Basic leucine zipper proteins
EFNA1	Ephrin-A1; Cell surface GPI-bound ligand for Eph receptors, a family of receptor tyrosine kinases which are crucial for migration, repulsion and adhesion during neuronal, vascular and epithelial development. Binds promiscuously Eph receptors residing on adjacent cells, leading to contact-dependent bidirectional signaling into neighboring cells. Plays an important role in angiogenesis and tumor ne…
HK2	Hexokinase-2; Hexokinase 2; Belongs to the hexokinase family

## Sheet: KEGG
	ID	Description	GeneRatio	BgRatio	pvalue	p.adjust	qvalue	geneID	Count
hsa04066	hsa04066	HIF-1 signaling pathway	2022-05-19	109/8163	3.87852e-06	3.87852e-06	0.000363357	HK2,SLC2A1,PFKFB3,VEGFA,ENO2	5
hsa05206	hsa05206	MicroRNAs in cancer	2022-05-19	310/8163	0.000572985	0.000572985	0.0178932	PTGS2, VEGFA, DDIT4,EFNA1,PIM1	5
hsa05211	hsa05211	Renal cell carcinoma	2022-03-19	69/8163	0.000508377	0.000508377	0.0178932	JUN,SLC2A1,VEGFA	3
hsa04933	hsa04933	AGE-RAGE signaling pathway in diabetic complications	2022-03-19	100/8163	0.00149901	0.00149901	0.0351084	JUN,VEGFA,PIM1	3
*Red indicate hub genes

## Sheet: GO
	ONTOLOGY	ID	Description	GeneRatio	BgRatio	pvalue	p.adjust	qvalue	geneID	Count
GO:0001666	BP	GO:0001666	response to hypoxia	2022-08-29	286/18800	8.46e-09	8.56e-06	5.12e-06	6513/5743/133/664/7422/51129/54541/3099	8
GO:0036293	BP	GO:0036293	response to decreased oxygen levels	2022-08-29	299/18800	1.2e-08	8.56e-06	5.12e-06	6513/5743/133/664/7422/51129/54541/3099	8
GO:0070482	BP	GO:0070482	response to oxygen levels	2022-08-29	324/18800	2.24e-08	1.07e-05	6.38e-06	6513/5743/133/664/7422/51129/54541/3099	8
GO:0005996	BP	GO:0005996	monosaccharide metabolic process	2022-06-29	261/18800	2.46e-06	0.00082828	0.00049569	6513/467/5209/2026/6515/3099	6
GO:0045682	BP	GO:0045682	regulation of epidermis development	2022-04-29	65/18800	2.9e-06	0.00082828	0.00049569	4665/23764/8609/54206	4
GO:0045766	BP	GO:0045766	positive regulation of angiogenesis	2022-05-29	183/18800	8.13e-06	0.00166053	0.00099375	133/7422/51129/9314/3099	5
GO:1904018	BP	GO:1904018	positive regulation of vasculature development	2022-05-29	183/18800	8.13e-06	0.00166053	0.00099375	133/7422/51129/9314/3099	5
GO:0045765	BP	GO:0045765	regulation of angiogenesis	2022-06-29	345/18800	1.22e-05	0.00185883	0.00111242	133/7422/51129/9314/1942/3099	6
GO:1901342	BP	GO:1901342	regulation of vasculature development	2022-06-29	351/18800	1.34e-05	0.00185883	0.00111242	133/7422/51129/9314/1942/3099	6
GO:0044703	BP	GO:0044703	multi-organism reproductive process	2022-05-29	205/18800	1.41e-05	0.00185883	0.00111242	6513/5743/23764/133/7422	5
GO:0008544	BP	GO:0008544	epidermis development	2022-06-29	355/18800	1.43e-05	0.00185883	0.00111242	4665/23764/8609/54206/9314/2355	6
GO:0044706	BP	GO:0044706	multi-multicellular organism process	2022-05-29	213/18800	1.69e-05	0.00201972	0.00120871	6513/5743/23764/133/7422	5
GO:0009913	BP	GO:0009913	epidermal cell differentiation	2022-05-29	230/18800	2.45e-05	0.00269721	0.00161415	23764/8609/54206/9314/2355	5
GO:0071470	BP	GO:0071470	cellular response to osmotic stress	2022-03-29	39/18800	2.91e-05	0.00296758	0.00177596	6513/5743/54206	3
GO:0031952	BP	GO:0031952	regulation of protein autophosphorylation	2022-03-29	42/18800	3.64e-05	0.00346842	0.00207569	3725/7422/54206	3
GO:0003018	BP	GO:0003018	vascular process in circulatory system	2022-05-29	263/18800	4.65e-05	0.00409181	0.00244876	6513/5743/133/7422/6515	5
GO:0043618	BP	GO:0043618	regulation of transcription from RNA polymerase II promoter in response to stress	2022-03-29	47/18800	5.11e-05	0.00409181	0.00244876	467/3725/7422	3
GO:0031667	BP	GO:0031667	response to nutrient levels	2022-06-29	446/18800	5.15e-05	0.00409181	0.00244876	6513/467/5743/5292/133/664	6
GO:0050873	BP	GO:0050873	brown fat cell differentiation	2022-03-29	49/18800	5.8e-05	0.00420953	0.00251921	5743/5292/664	3
GO:0051384	BP	GO:0051384	response to glucocorticoid	2022-04-29	139/18800	5.89e-05	0.00420953	0.00251921	5743/133/54541/54206	4
GO:0043620	BP	GO:0043620	regulation of DNA-templated transcription in response to stress	2022-03-29	53/18800	7.34e-05	0.00471705	0.00282294	467/3725/7422	3
GO:0010632	BP	GO:0010632	regulation of epithelial cell migration	2022-05-29	290/18800	7.4e-05	0.00471705	0.00282294	3725/5743/7422/9314/1942	5
GO:0009991	BP	GO:0009991	response to extracellular stimulus	2022-06-29	479/18800	7.65e-05	0.00471705	0.00282294	6513/467/5743/5292/133/664	6
GO:0043535	BP	GO:0043535	regulation of blood vessel endothelial cell migration	2022-04-29	150/18800	7.92e-05	0.00471705	0.00282294	5743/7422/9314/1942	4
GO:0030856	BP	GO:0030856	regulation of epithelial cell differentiation	2022-04-29	157/18800	9.45e-05	0.00499152	0.0029872	23764/7422/8609/54206	4
GO:0031960	BP	GO:0031960	response to corticosteroid	2022-04-29	157/18800	9.45e-05	0.00499152	0.0029872	5743/133/54541/54206	4
GO:0045604	BP	GO:0045604	regulation of epidermal cell differentiation	2022-03-29	58/18800	9.62e-05	0.00499152	0.0029872	23764/8609/54206	3
GO:0071496	BP	GO:0071496	cellular response to external stimulus	2022-05-29	309/18800	9.97e-05	0.00499152	0.0029872	6513/467/5743/5292/664	5
GO:0031102	BP	GO:0031102	neuron projection regeneration	2022-03-29	59/18800	0.00010123	0.00499152	0.0029872	3725/133/9314	3
GO:0006735	BP	GO:0006735	NADH regeneration	2022-02-01	11/18800	0.00012528	0.00542881	0.0032489	2026/3099	2
GO:0061621	BP	GO:0061621	canonical glycolysis	2022-02-01	11/18800	0.00012528	0.00542881	0.0032489	2026/3099	2
GO:0061718	BP	GO:0061718	glucose catabolic process to pyruvate	2022-02-01	11/18800	0.00012528	0.00542881	0.0032489	2026/3099	2
GO:0097084	BP	GO:0097084	vascular associated smooth muscle cell development	2022-02-01	11/18800	0.00012528	0.00542881	0.0032489	133/7422	2
GO:0048545	BP	GO:0048545	response to steroid hormone	2022-05-29	330/18800	0.00013578	0.00550706	0.00329572	5743/133/55818/54541/54206	5
GO:0062197	BP	GO:0062197	cellular response to chemical stress	2022-05-29	332/18800	0.00013967	0.00550706	0.00329572	6513/3725/5743/664/54206	5
GO:0043534	BP	GO:0043534	blood vessel endothelial cell migration	2022-04-29	175/18800	0.00014365	0.00550706	0.00329572	5743/7422/9314/1942	4
GO:0001659	BP	GO:0001659	temperature homeostasis	2022-04-29	177/18800	0.00015007	0.00550706	0.00329572	5743/7422/55818/57561	4
GO:0031650	BP	GO:0031650	regulation of heat generation	2022-02-01	12/18800	0.00015019	0.00550706	0.00329572	5743/57561	2
GO:0031953	BP	GO:0031953	negative regulation of protein autophosphorylation	2022-02-01	12/18800	0.00015019	0.00550706	0.00329572	3725/54206	2
GO:0043409	BP	GO:0043409	negative regulation of MAPK cascade	2022-04-29	179/18800	0.00015669	0.00560168	0.00335235	467/1843/54206/1942	4
GO:0071260	BP	GO:0071260	cellular response to mechanical stimulus	2022-03-29	70/18800	0.00016852	0.0057797	0.00345889	6513/5743/664	3
GO:0061620	BP	GO:0061620	glycolytic process through glucose-6-phosphate	2022-02-01	13/18800	0.00017733	0.0057797	0.00345889	2026/3099	2
GO:0071474	BP	GO:0071474	cellular hyperosmotic response	2022-02-01	13/18800	0.00017733	0.0057797	0.00345889	6513/54206	2
GO:0007565	BP	GO:0007565	female pregnancy	2022-04-29	185/18800	0.00017784	0.0057797	0.00345889	6513/5743/133/7422	4
GO:0010631	BP	GO:0010631	epithelial cell migration	2022-05-29	358/18800	0.00019847	0.00615757	0.00368502	3725/5743/7422/9314/1942	5
GO:0090132	BP	GO:0090132	epithelium migration	2022-05-29	361/18800	0.00020632	0.00615757	0.00368502	3725/5743/7422/9314/1942	5
GO:0033169	BP	GO:0033169	histone H3-K9 demethylation	2022-02-01	14/18800	0.00020669	0.00615757	0.00368502	80853/55818	2
GO:0061615	BP	GO:0061615	glycolytic process through fructose-6-phosphate	2022-02-01	14/18800	0.00020669	0.00615757	0.00368502	2026/3099	2
GO:0090130	BP	GO:0090130	tissue migration	2022-05-29	366/18800	0.00021991	0.00635085	0.00380069	3725/5743/7422/9314/1942	5
GO:0043154	BP	GO:0043154	negative regulation of cysteine-type endopeptidase activity involved in apoptotic process	2022-03-29	77/18800	0.00022357	0.00635085	0.00380069	5743/7422/9314	3
GO:0090049	BP	GO:0090049	regulation of cell migration involved in sprouting angiogenesis	2022-03-29	78/18800	0.00023227	0.00635085	0.00380069	5743/7422/9314	3
GO:0051346	BP	GO:0051346	negative regulation of hydrolase activity	2022-05-29	371/18800	0.00023418	0.00635085	0.00380069	5743/7422/23645/51129/9314	5
GO:0006970	BP	GO:0006970	response to osmotic stress	2022-03-29	79/18800	0.00024119	0.00635085	0.00380069	6513/5743/54206	3
GO:0046323	BP	GO:0046323	glucose import	2022-03-29	79/18800	0.00024119	0.00635085	0.00380069	6513/6515/3099	3
GO:0009612	BP	GO:0009612	response to mechanical stimulus	2022-04-29	201/18800	0.00024426	0.00635085	0.00380069	6513/3725/5743/664	4
GO:0006096	BP	GO:0006096	glycolytic process	2022-03-29	81/18800	0.00025968	0.00659336	0.00394583	2026/54541/3099	3
GO:0006757	BP	GO:0006757	ATP generation from ADP	2022-03-29	82/18800	0.00026927	0.00659336	0.00394583	2026/54541/3099	3
GO:0031649	BP	GO:0031649	heat generation	2022-02-01	16/18800	0.00027203	0.00659336	0.00394583	5743/57561	2
GO:0090336	BP	GO:0090336	positive regulation of brown fat cell differentiation	2022-02-01	16/18800	0.00027203	0.00659336	0.00394583	5743/5292	2
GO:0048678	BP	GO:0048678	response to axon injury	2022-03-29	83/18800	0.00027907	0.00665125	0.00398047	3725/664/9314	3
GO:2000117	BP	GO:2000117	negative regulation of cysteine-type endopeptidase activity	2022-03-29	85/18800	0.00029938	0.00701818	0.00420006	5743/7422/9314	3
GO:0048569	BP	GO:0048569	post-embryonic animal organ development	2022-02-01	17/18800	0.00030801	0.0071041	0.00425148	7422/9314	2
GO:0009791	BP	GO:0009791	post-embryonic development	2022-03-29	87/18800	0.00032061	0.00727738	0.00435518	64651/7422/9314	3
GO:0043116	BP	GO:0043116	negative regulation of vascular permeability	2022-02-01	18/18800	0.00034618	0.00773496	0.00462902	133/7422	2
GO:0046031	BP	GO:0046031	ADP metabolic process	2022-03-29	90/18800	0.00035425	0.00779348	0.00466404	2026/54541/3099	3
GO:0046777	BP	GO:0046777	protein autophosphorylation	2022-04-29	224/18800	0.00036879	0.00799051	0.00478195	3725/5292/7422/54206	4
GO:0035795	BP	GO:0035795	negative regulation of mitochondrial membrane permeability	2022-02-01	19/18800	0.00038654	0.00824997	0.00493723	664/3099	2
GO:0002042	BP	GO:0002042	cell migration involved in sprouting angiogenesis	2022-03-29	94/18800	0.00040253	0.00844738	0.00505537	5743/7422/9314	3
GO:0010594	BP	GO:0010594	regulation of endothelial cell migration	2022-04-29	230/18800	0.0004076	0.00844738	0.00505537	5743/7422/9314/1942	4
GO:0006007	BP	GO:0006007	glucose catabolic process	2022-02-01	20/18800	0.00042907	0.00876539	0.00524568	2026/3099	2
GO:0045444	BP	GO:0045444	fat cell differentiation	2022-04-29	237/18800	0.00045648	0.00895704	0.00536038	5743/5292/664/9314	4
GO:0006165	BP	GO:0006165	nucleoside diphosphate phosphorylation	2022-03-29	99/18800	0.00046858	0.00895704	0.00536038	2026/54541/3099	3
GO:1990830	BP	GO:1990830	cellular response to leukemia inhibitory factor	2022-03-29	99/18800	0.00046858	0.00895704	0.00536038	55818/9314/3099	3
GO:0070262	BP	GO:0070262	peptidyl-serine dephosphorylation	2022-02-01	21/18800	0.00047379	0.00895704	0.00536038	1843/23645	2
GO:0071498	BP	GO:0071498	cellular response to fluid shear stress	2022-02-01	21/18800	0.00047379	0.00895704	0.00536038	5743/9314	2
GO:0046939	BP	GO:0046939	nucleotide phosphorylation	2022-03-29	100/18800	0.00048257	0.00895704	0.00536038	2026/54541/3099	3
GO:1990823	BP	GO:1990823	response to leukemia inhibitory factor	2022-03-29	100/18800	0.00048257	0.00895704	0.00536038	55818/9314/3099	3
GO:0019318	BP	GO:0019318	hexose metabolic process	2022-04-29	242/18800	0.00049386	0.00895704	0.00536038	467/5209/2026/3099	4
GO:0045936	BP	GO:0045936	negative regulation of phosphate metabolic process	2022-05-29	440/18800	0.00051253	0.00895704	0.00536038	3725/1843/23645/54541/54206	5
GO:0010563	BP	GO:0010563	negative regulation of phosphorus metabolic process	2022-05-29	441/18800	0.00051785	0.00895704	0.00536038	3725/1843/23645/54541/54206	5
GO:0090335	BP	GO:0090335	regulation of brown fat cell differentiation	2022-02-01	22/18800	0.00052067	0.00895704	0.00536038	5743/5292	2
GO:1905709	BP	GO:1905709	negative regulation of membrane permeability	2022-02-01	22/18800	0.00052067	0.00895704	0.00536038	664/3099	2
GO:0009135	BP	GO:0009135	purine nucleoside diphosphate metabolic process	2022-03-29	103/18800	0.00052615	0.00895704	0.00536038	2026/54541/3099	3
GO:0009179	BP	GO:0009179	purine ribonucleoside diphosphate metabolic process	2022-03-29	103/18800	0.00052615	0.00895704	0.00536038	2026/54541/3099	3
GO:0006090	BP	GO:0006090	pyruvate metabolic process	2022-03-29	106/18800	0.00057217	0.009626	0.00576072	2026/54541/3099	3
GO:0003007	BP	GO:0003007	heart morphogenesis	2022-04-29	254/18800	0.00059245	0.00985113	0.00589545	3725/5292/7422/1942	4
GO:0036003	BP	GO:0036003	positive regulation of transcription from RNA polymerase II promoter in response to stress	2022-02-01	24/18800	0.00062091	0.0100897	0.00603825	467/7422	2
GO:1901522	BP	GO:1901522	positive regulation of transcription from RNA polymerase II promoter involved in cellular response to chemical stimulus	2022-02-01	24/18800	0.00062091	0.0100897	0.00603825	3725/7422	2
GO:0009185	BP	GO:0009185	ribonucleoside diphosphate metabolic process	2022-03-29	112/18800	0.0006718	0.0107131	0.00641133	2026/54541/3099	3
GO:0046835	BP	GO:0046835	carbohydrate phosphorylation	2022-02-01	25/18800	0.00067425	0.0107131	0.00641133	5209/3099	2
GO:1904659	BP	GO:1904659	glucose transmembrane transport	2022-03-29	113/18800	0.0006894	0.0108335	0.00648335	6513/6515/3099	3
GO:0006972	BP	GO:0006972	hyperosmotic response	2022-02-01	26/18800	0.00072974	0.0112208	0.00671513	6513/54206	2
GO:0071549	BP	GO:0071549	cellular response to dexamethasone stimulus	2022-02-01	26/18800	0.00072974	0.0112208	0.00671513	54541/54206	2
GO:0061564	BP	GO:0061564	axon development	2022-05-29	479/18800	0.00075301	0.0113622	0.00679977	3725/7422/8609/9314/1942	5
GO:0001667	BP	GO:0001667	ameboidal-type cell migration	2022-05-29	480/18800	0.00076012	0.0113622	0.00679977	3725/5743/7422/9314/1942	5
GO:0008645	BP	GO:0008645	hexose transmembrane transport	2022-03-29	117/18800	0.00076278	0.0113622	0.00679977	6513/6515/3099	3
GO:0015749	BP	GO:0015749	monosaccharide transmembrane transport	2022-03-29	119/18800	0.00080126	0.0118124	0.00706917	6513/6515/3099	3
GO:0043542	BP	GO:0043542	endothelial cell migration	2022-04-29	279/18800	0.0008416	0.0121139	0.00724962	5743/7422/9314/1942	4
GO:0070076	BP	GO:0070076	histone lysine demethylation	2022-02-01	28/18800	0.00084713	0.0121139	0.00724962	80853/55818	2
GO:1903672	BP	GO:1903672	positive regulation of sprouting angiogenesis	2022-02-01	28/18800	0.00084713	0.0121139	0.00724962	7422/9314	2
GO:0019674	BP	GO:0019674	NAD metabolic process	2022-02-01	29/18800	0.00090901	0.0128701	0.00770217	2026/3099	2
GO:0006734	BP	GO:0006734	NADH metabolic process	2022-02-01	30/18800	0.00097301	0.0136412	0.00816361	2026/3099	2
GO:0009132	BP	GO:0009132	nucleoside diphosphate metabolic process	2022-03-29	130/18800	0.00103505	0.0142363	0.00851978	2026/54541/3099	3
GO:0097193	BP	GO:0097193	intrinsic apoptotic signaling pathway	2022-04-29	295/18800	0.00103537	0.0142363	0.00851978	5743/664/23645/54541	4
GO:0034219	BP	GO:0034219	carbohydrate transmembrane transport	2022-03-29	131/18800	0.00105821	0.0144118	0.00862481	6513/6515/3099	3
GO:0016577	BP	GO:0016577	histone demethylation	2022-02-01	32/18800	0.00110733	0.0149385	0.00894003	80853/55818	2
GO:0006482	BP	GO:0006482	protein demethylation	2022-02-01	34/18800	0.00125005	0.0163998	0.00981453	80853/55818	2
GO:0008214	BP	GO:0008214	protein dealkylation	2022-02-01	34/18800	0.00125005	0.0163998	0.00981453	80853/55818	2
GO:0034405	BP	GO:0034405	response to fluid shear stress	2022-02-01	34/18800	0.00125005	0.0163998	0.00981453	5743/9314	2
GO:0019320	BP	GO:0019320	hexose catabolic process	2022-02-01	35/18800	0.00132455	0.016762	0.0100313	2026/3099	2
GO:0033280	BP	GO:0033280	response to vitamin D	2022-02-01	35/18800	0.00132455	0.016762	0.0100313	5743/5292	2
GO:0035633	BP	GO:0035633	maintenance of blood-brain barrier	2022-02-01	35/18800	0.00132455	0.016762	0.0100313	5743/7422	2
GO:0090050	BP	GO:0090050	positive regulation of cell migration involved in sprouting angiogenesis	2022-02-01	35/18800	0.00132455	0.016762	0.0100313	5743/7422	2
GO:0071456	BP	GO:0071456	cellular response to hypoxia	2022-03-29	143/18800	0.00136214	0.0170865	0.0102255	5743/664/7422	3
GO:0033135	BP	GO:0033135	regulation of peptidyl-serine phosphorylation	2022-03-29	144/18800	0.00138969	0.0172428	0.010319	5743/7422/54541	3
GO:0030224	BP	GO:0030224	monocyte differentiation	2022-02-01	36/18800	0.00140112	0.0172428	0.010319	3725/7422	2
GO:0106106	BP	GO:0106106	cold-induced thermogenesis	2022-03-29	146/18800	0.00144582	0.0172428	0.010319	7422/55818/57561	3
GO:0120161	BP	GO:0120161	regulation of cold-induced thermogenesis	2022-03-29	146/18800	0.00144582	0.0172428	0.010319	7422/55818/57561	3
GO:0071214	BP	GO:0071214	cellular response to abiotic stimulus	2022-04-29	323/18800	0.00144695	0.0172428	0.010319	6513/5743/664/54206	4
GO:0104004	BP	GO:0104004	cellular response to environmental stimulus	2022-04-29	323/18800	0.00144695	0.0172428	0.010319	6513/5743/664/54206	4
GO:0035886	BP	GO:0035886	vascular associated smooth muscle cell differentiation	2022-02-01	38/18800	0.00156049	0.0184422	0.0110368	133/7422	2
GO:0036294	BP	GO:0036294	cellular response to decreased oxygen levels	2022-03-29	151/18800	0.00159236	0.0186646	0.0111699	5743/664/7422	3
GO:0016052	BP	GO:0016052	carbohydrate catabolic process	2022-03-29	152/18800	0.00162275	0.0188661	0.0112905	2026/54541/3099	3
GO:0046365	BP	GO:0046365	monosaccharide catabolic process	2022-02-01	39/18800	0.00164327	0.0189506	0.0113411	2026/3099	2
GO:0008643	BP	GO:0008643	carbohydrate transport	2022-03-29	156/18800	0.00174792	0.0199962	0.0119668	6513/6515/3099	3
GO:0001933	BP	GO:0001933	negative regulation of protein phosphorylation	2022-04-29	341/18800	0.00176512	0.0200327	0.0119887	3725/1843/54541/54206	4
GO:0045429	BP	GO:0045429	positive regulation of nitric oxide biosynthetic process	2022-02-01	41/18800	0.001815	0.0202769	0.0121348	5743/9314	2
GO:0071548	BP	GO:0071548	response to dexamethasone	2022-02-01	41/18800	0.001815	0.0202769	0.0121348	54541/54206	2
GO:1990845	BP	GO:1990845	adaptive thermogenesis	2022-03-29	159/18800	0.00184566	0.0204596	0.0122441	7422/55818/57561	3
GO:0045861	BP	GO:0045861	negative regulation of proteolysis	2022-04-29	350/18800	0.0019412	0.0213532	0.0127789	5743/7422/9314/1942	4
GO:1904407	BP	GO:1904407	positive regulation of nitric oxide metabolic process	2022-02-01	43/18800	0.0019949	0.0216938	0.0129828	5743/9314	2
GO:0070997	BP	GO:0070997	neuron death	2022-04-29	353/18800	0.00200251	0.0216938	0.0129828	3725/664/2026/54541	4
GO:0071453	BP	GO:0071453	cellular response to oxygen levels	2022-03-29	166/18800	0.00208685	0.0222813	0.0133343	5743/664/7422	3
GO:0007595	BP	GO:0007595	lactation	2022-02-01	44/18800	0.0020879	0.0222813	0.0133343	7422/3099	2
GO:0051180	BP	GO:0051180	vitamin transport	2022-02-01	45/18800	0.00218292	0.0227852	0.0136359	6513/6515	2
GO:0060612	BP	GO:0060612	adipose tissue development	2022-02-01	45/18800	0.00218292	0.0227852	0.0136359	57561/8609	2
GO:1902895	BP	GO:1902895	positive regulation of miRNA transcription	2022-02-01	45/18800	0.00218292	0.0227852	0.0136359	3725/9314	2
GO:1900744	BP	GO:1900744	regulation of p38MAPK cascade	2022-02-01	46/18800	0.00227997	0.0236258	0.0141389	1843/7422	2
GO:2000378	BP	GO:2000378	negative regulation of reactive oxygen species metabolic process	2022-02-01	47/18800	0.00237903	0.0243668	0.0145824	664/3099	2
GO:0010634	BP	GO:0010634	positive regulation of epithelial cell migration	2022-03-29	174/18800	0.00238557	0.0243668	0.0145824	3725/5743/7422	3
GO:0043114	BP	GO:0043114	regulation of vascular permeability	2022-02-01	48/18800	0.0024801	0.0249756	0.0149468	133/7422	2
GO:0048146	BP	GO:0048146	positive regulation of fibroblast proliferation	2022-02-01	48/18800	0.0024801	0.0249756	0.0149468	3725/2355	2
GO:0042326	BP	GO:0042326	negative regulation of phosphorylation	2022-04-29	382/18800	0.00266624	0.0266624	0.0159563	3725/1843/54541/54206	4
GO:0001701	BP	GO:0001701	in utero embryonic development	2022-04-29	387/18800	0.00279428	0.0277488	0.0166064	23764/133/7422/9314	4
GO:0002040	BP	GO:0002040	sprouting angiogenesis	2022-03-29	186/18800	0.0028813	0.0284156	0.0170054	5743/7422/9314	3
GO:0031103	BP	GO:0031103	axon regeneration	2022-02-01	52/18800	0.00290432	0.0284465	0.0170239	3725/9314	2
GO:0031099	BP	GO:0031099	regeneration	2022-03-29	188/18800	0.00296963	0.0288882	0.0172883	3725/133/9314	3
GO:0071385	BP	GO:0071385	cellular response to glucocorticoid stimulus	2022-02-01	53/18800	0.00301534	0.0291347	0.0174358	54541/54206	2
GO:0043433	BP	GO:0043433	negative regulation of DNA-binding transcription factor activity	2022-03-29	190/18800	0.00305961	0.029364	0.017573	5292/8553/9314	3
GO:0071248	BP	GO:0071248	cellular response to metal ion	2022-03-29	191/18800	0.00310523	0.0296032	0.0177161	3725/5743/664	3
GO:0045744	BP	GO:0045744	negative regulation of G protein-coupled receptor signaling pathway	2022-02-01	54/18800	0.00312833	0.0296259	0.0177297	133/57561	2
GO:0048008	BP	GO:0048008	platelet-derived growth factor receptor signaling pathway	2022-02-01	55/18800	0.00324328	0.0304812	0.0182416	64651/7422	2
GO:0043434	BP	GO:0043434	response to peptide hormone	2022-04-29	404/18800	0.00326127	0.0304812	0.0182416	6513/5743/133/54206	4
GO:0060537	BP	GO:0060537	muscle tissue development	2022-04-29	405/18800	0.0032903	0.0305528	0.0182845	467/5292/23764/7422	4
GO:0042594	BP	GO:0042594	response to starvation	2022-03-29	196/18800	0.00333961	0.0308106	0.0184387	6513/467/133	3
GO:0007566	BP	GO:0007566	embryo implantation	2022-02-01	57/18800	0.00347907	0.0316883	0.018964	5743/7422	2
GO:0038066	BP	GO:0038066	p38MAPK cascade	2022-02-01	57/18800	0.00347907	0.0316883	0.018964	1843/7422	2
GO:0006006	BP	GO:0006006	glucose metabolic process	2022-03-29	201/18800	0.0035846	0.0324429	0.0194156	467/2026/3099	3
GO:0071383	BP	GO:0071383	cellular response to steroid hormone stimulus	2022-03-29	203/18800	0.00368561	0.032985	0.01974	55818/54541/54206	3
GO:0071384	BP	GO:0071384	cellular response to corticosteroid stimulus	2022-02-01	59/18800	0.00372265	0.032985	0.01974	54541/54206	2
GO:1902893	BP	GO:1902893	regulation of miRNA transcription	2022-02-01	59/18800	0.00372265	0.032985	0.01974	3725/9314	2
GO:0043281	BP	GO:0043281	regulation of cysteine-type endopeptidase activity involved in apoptotic process	2022-03-29	204/18800	0.00373676	0.032985	0.01974	5743/7422/9314	3
GO:0061614	BP	GO:0061614	miRNA transcription	2022-02-01	60/18800	0.00384734	0.0335469	0.0200763	3725/9314	2
GO:1903670	BP	GO:1903670	regulation of sprouting angiogenesis	2022-02-01	60/18800	0.00384734	0.0335469	0.0200763	7422/9314	2
GO:0052548	BP	GO:0052548	regulation of endopeptidase activity	2022-04-29	426/18800	0.00394165	0.034161	0.0204438	5743/7422/9314/1942	4
GO:0045428	BP	GO:0045428	regulation of nitric oxide biosynthetic process	2022-02-01	61/18800	0.00397397	0.0342336	0.0204872	5743/9314	2
GO:0046902	BP	GO:0046902	regulation of mitochondrial membrane permeability	2022-02-01	62/18800	0.00410252	0.0351294	0.0210233	664/3099	2
GO:0031669	BP	GO:0031669	cellular response to nutrient levels	2022-03-29	213/18800	0.0042168	0.0358176	0.0214352	6513/467/5292	3
GO:0006767	BP	GO:0006767	water-soluble vitamin metabolic process	2022-02-01	63/18800	0.00423299	0.0358176	0.0214352	6513/6515	2
GO:0019229	BP	GO:0019229	regulation of vasoconstriction	2022-02-01	64/18800	0.00436538	0.0365058	0.021847	5743/133	2
GO:0080164	BP	GO:0080164	regulation of nitric oxide metabolic process	2022-02-01	64/18800	0.00436538	0.0365058	0.021847	5743/9314	2
GO:0035914	BP	GO:0035914	skeletal muscle cell differentiation	2022-02-01	65/18800	0.00449967	0.0374101	0.0223882	467/23764	2
GO:0071241	BP	GO:0071241	cellular response to inorganic substance	2022-03-29	221/18800	0.0046737	0.0386323	0.0231197	3725/5743/664	3
GO:0045600	BP	GO:0045600	positive regulation of fat cell differentiation	2022-02-01	67/18800	0.00477396	0.0392342	0.0234799	5743/5292	2
GO:0051090	BP	GO:0051090	regulation of DNA-binding transcription factor activity	2022-04-29	452/18800	0.00486346	0.0397414	0.0237834	5292/7422/8553/9314	4
GO:0052547	BP	GO:0052547	regulation of peptidase activity	2022-04-29	456/18800	0.00501714	0.0407642	0.0243955	5743/7422/9314/1942	4
GO:2000116	BP	GO:2000116	regulation of cysteine-type endopeptidase activity	2022-03-29	229/18800	0.0051596	0.0416849	0.0249465	5743/7422/9314	3
GO:0072593	BP	GO:0072593	reactive oxygen species metabolic process	2022-03-29	231/18800	0.00528566	0.0424635	0.0254124	664/54541/3099	3
GO:0033002	BP	GO:0033002	muscle cell proliferation	2022-03-29	233/18800	0.00541358	0.0432482	0.025882	3725/5743/5292	3
GO:0007411	BP	GO:0007411	axon guidance	2022-03-29	234/18800	0.00547824	0.0435215	0.0260457	7422/8609/1942	3
GO:0097485	BP	GO:0097485	neuron projection guidance	2022-03-29	235/18800	0.00554336	0.0437956	0.0262097	7422/8609/1942	3
GO:0051145	BP	GO:0051145	smooth muscle cell differentiation	2022-02-01	73/18800	0.00564199	0.0440877	0.0263845	133/7422	2
GO:0150076	BP	GO:0150076	neuroinflammatory response	2022-02-01	73/18800	0.00564199	0.0440877	0.0263845	3725/5743	2
GO:0070988	BP	GO:0070988	demethylation	2022-02-01	74/18800	0.00579319	0.0450232	0.0269443	80853/55818	2
GO:0006809	BP	GO:0006809	nitric oxide biosynthetic process	2022-02-01	75/18800	0.00594624	0.0457157	0.0273588	5743/9314	2
GO:0043536	BP	GO:0043536	positive regulation of blood vessel endothelial cell migration	2022-02-01	75/18800	0.00594624	0.0457157	0.0273588	5743/7422	2
GO:0030968	BP	GO:0030968	endoplasmic reticulum unfolded protein response	2022-02-01	76/18800	0.00610114	0.0466558	0.0279214	467/23645	2
GO:0031668	BP	GO:0031668	cellular response to extracellular stimulus	2022-03-29	245/18800	0.00622042	0.0470988	0.0281864	6513/467/5292	3
GO:0070373	BP	GO:0070373	negative regulation of ERK1 and ERK2 cascade	2022-02-01	77/18800	0.00625788	0.0470988	0.0281864	467/54206	2
GO:0090559	BP	GO:0090559	regulation of membrane permeability	2022-02-01	77/18800	0.00625788	0.0470988	0.0281864	664/3099	2
GO:0090066	BP	GO:0090066	regulation of anatomical structure size	2022-04-29	487/18800	0.0063208	0.0473233	0.0283208	5743/133/7422/23645	4
GO:1901652	BP	GO:1901652	response to peptide	2022-04-29	491/18800	0.006504	0.0484412	0.0289899	6513/5743/133/54206	4
GO:0006094	BP	GO:0006094	gluconeogenesis	2022-02-01	79/18800	0.00657684	0.0484788	0.0290123	467/2026	2
GO:0048145	BP	GO:0048145	regulation of fibroblast proliferation	2022-02-01	79/18800	0.00657684	0.0484788	0.0290123	3725/2355	2
GO:0006091	BP	GO:0006091	generation of precursor metabolites and energy	2022-04-29	494/18800	0.00664371	0.0485139	0.0290333	664/2026/54541/3099	4
GO:0010951	BP	GO:0010951	negative regulation of endopeptidase activity	2022-03-29	251/18800	0.00664945	0.0485139	0.0290333	5743/7422/9314	3
GO:0001570	BP	GO:0001570	vasculogenesis	2022-02-01	80/18800	0.00673906	0.048671	0.0291274	133/7422	2
GO:0003151	BP	GO:0003151	outflow tract morphogenesis	2022-02-01	80/18800	0.00673906	0.048671	0.0291274	3725/7422	2
GO:0046209	BP	GO:0046209	nitric oxide metabolic process	2022-02-01	81/18800	0.00690309	0.0493571	0.029538	5743/9314	2
GO:0048144	BP	GO:0048144	fibroblast proliferation	2022-02-01	81/18800	0.00690309	0.0493571	0.029538	3725/2355	2
GO:0019319	BP	GO:0019319	hexose biosynthetic process	2022-02-01	82/18800	0.00706894	0.0497402	0.0297672	467/2026	2
GO:0042310	BP	GO:0042310	vasoconstriction	2022-02-01	82/18800	0.00706894	0.0497402	0.0297672	5743/133	2
GO:2001057	BP	GO:2001057	reactive nitrogen species metabolic process	2022-02-01	82/18800	0.00706894	0.0497402	0.0297672	5743/9314	2
GO:0034976	BP	GO:0034976	response to endoplasmic reticulum stress	2022-03-29	257/18800	0.00709581	0.0497402	0.0297672	467/3725/23645	3
GO:0090575	CC	GO:0090575	RNA polymerase II transcription regulator complex	2022-04-30	230/19594	0.00039881	0.0123442	0.0103055	467/3725/23764/2355	4
GO:0031968	CC	GO:0031968	organelle outer membrane	2022-04-30	232/19594	0.00041208	0.0123442	0.0103055	5743/664/23645/3099	4
GO:0019867	CC	GO:0019867	outer membrane	2022-04-30	234/19594	0.00042566	0.0123442	0.0103055	5743/664/23645/3099	4
GO:0005667	CC	GO:0005667	transcription regulator complex	2022-05-30	483/19594	0.0007632	0.0165997	0.0138582	467/3725/23764/9314/2355	5
GO:0001228	MF	GO:0001228	DNA-binding transcription activator activity, RNA polymerase II-specific	2022-08-30	462/18410	5.33e-07	3.3e-05	1.95e-05	467/3725/23764/1316/64651/8609/9314/2355	8
GO:0001216	MF	GO:0001216	DNA-binding transcription activator activity	2022-08-30	466/18410	5.69e-07	3.3e-05	1.95e-05	467/3725/23764/1316/64651/8609/9314/2355	8
GO:0005536	MF	GO:0005536	glucose binding	2022-02-01	11/18410	0.00013991	0.00405725	0.00239311	6515/3099	2
GO:0055056	MF	GO:0055056	D-glucose transmembrane transporter activity	2022-02-01	11/18410	0.00013991	0.00405725	0.00239311	6513/6515	2
GO:0032454	MF	GO:0032454	histone H3-methyl-lysine-9 demethylase activity	2022-02-01	13/18410	0.00019801	0.00459381	0.0027096	80853/55818	2
GO:0051213	MF	GO:0051213	dioxygenase activity	2022-03-30	93/18410	0.00045897	0.00819457	0.00483346	80853/5743/55818	3
GO:0019200	MF	GO:0019200	carbohydrate kinase activity	2022-02-01	21/18410	0.0005288	0.00819457	0.00483346	5209/3099	2
GO:0005355	MF	GO:0005355	glucose transmembrane transporter activity	2022-02-01	22/18410	0.00058109	0.00819457	0.00483346	6513/6515	2
GO:0015149	MF	GO:0015149	hexose transmembrane transporter activity	2022-02-01	23/18410	0.00063579	0.00819457	0.00483346	6513/6515	2
GO:0015145	MF	GO:0015145	monosaccharide transmembrane transporter activity	2022-02-01	25/18410	0.00075237	0.0087275	0.0051478	6513/6515	2
GO:0051119	MF	GO:0051119	sugar transmembrane transporter activity	2022-02-01	27/18410	0.00087849	0.00926411	0.00546431	6513/6515	2
GO:0032452	MF	GO:0032452	histone demethylase activity	2022-02-01	30/18410	0.00108543	0.00960408	0.00566484	80853/55818	2
GO:0140457	MF	GO:0140457	protein demethylase activity	2022-02-01	30/18410	0.00108543	0.00960408	0.00566484	80853/55818	2
GO:0090482	MF	GO:0090482	vitamin transmembrane transporter activity	2022-02-01	31/18410	0.00115911	0.00960408	0.00566484	6513/6515	2
GO:0032451	MF	GO:0032451	demethylase activity	2022-02-01	40/18410	0.0019267	0.01467	0.00865293	80853/55818	2
GO:0015144	MF	GO:0015144	carbohydrate transmembrane transporter activity	2022-02-01	41/18410	0.00202345	0.01467	0.00865293	6513/6515	2
GO:0061629	MF	GO:0061629	RNA polymerase II-specific DNA-binding transcription factor binding	2022-04-30	348/18410	0.00233213	0.0159133	0.00938628	3725/55818/8553/9314	4
GO:0016705	MF	GO:0016705	oxidoreductase activity, acting on paired donors, with incorporation or reduction of molecular oxygen	2022-03-30	177/18410	0.00293095	0.0188884	0.011141	80853/5743/55818	3
GO:0016706	MF	GO:0016706	2-oxoglutarate-dependent dioxygenase activity	2022-02-01	59/18410	0.00414602	0.0253125	0.0149303	80853/55818	2
GO:0048029	MF	GO:0048029	monosaccharide binding	2022-02-01	71/18410	0.00594907	0.0345046	0.0203521	6515/3099	2
GO:0140297	MF	GO:0140297	DNA-binding transcription factor binding	2022-04-30	470/18410	0.00679225	0.0375191	0.0221301	3725/55818/8553/9314	4

## Sheet: CytoHubba Rank (MCC Score)
Rank	Name	MCC Score
1	JUN	6
2	ATF3	4
2	VEGFA	4
4	HK2	3
4	SLC2A1	3
6	PFKFB3	2
6	KLF6	2
6	PTGS2	2
9	FOSL2	1
9	KDM3A	1
9	SLC2A3	1
9	PPP1R15A	1
9	MAFF	1
9	ANGPTL4	1
9	DUSP1	1		*Red indicates hub genes
