# Supplementary material for: Coexpression network analysis of human candida infection reveals key modules and hub genes responsible for host-pathogen interactions
Source: Front Genet. 2022 Nov 22;13:917636. doi: 10.3389/fgene.2022.917636 (PMC9722774; doi:10.3389/fgene.2022.917636)
Supplement: Supplementary file 7 [file Table4.XLSX]

## Sheet: Venn Diagram 1
Torquoise_not_in_DEG	Intersecting_genes	DEG_not_in_Torquoise
ENSG00000157168	ENSG00000117394	ENSG00000176907
ENSG00000109445	ENSG00000162772	ENSG00000099860
ENSG00000137996	ENSG00000100906
ENSG00000108773	ENSG00000177606
ENSG00000127329	ENSG00000006459
ENSG00000132424	ENSG00000120129
ENSG00000188290	ENSG00000101665
ENSG00000164164	ENSG00000073756
ENSG00000135919	ENSG00000166886
ENSG00000108010	ENSG00000141448
ENSG00000101782	ENSG00000159200
ENSG00000112578	ENSG00000137193
ENSG00000100796	ENSG00000125740
ENSG00000166925	ENSG00000185022
ENSG00000213719	ENSG00000128016
ENSG00000256006	ENSG00000148926
ENSG00000130702	ENSG00000170525
ENSG00000168137	ENSG00000067082
ENSG00000142871	ENSG00000176171
ENSG00000259051	ENSG00000109787
ENSG00000111961	ENSG00000170345
ENSG00000164897	ENSG00000144655
ENSG00000172602	ENSG00000112715
ENSG00000100968	ENSG00000111674
ENSG00000109756	ENSG00000123358
ENSG00000109099	ENSG00000183337
ENSG00000186432	ENSG00000130449
ENSG00000176845	ENSG00000147454
ENSG00000140521	ENSG00000186352
ENSG00000122786	ENSG00000087074
ENSG00000204592	ENSG00000115548
ENSG00000176978	ENSG00000117525
ENSG00000199038	ENSG00000081041
ENSG00000132003	ENSG00000167772
ENSG00000096070	ENSG00000134107
ENSG00000102901	ENSG00000196843
ENSG00000071462	ENSG00000267519
ENSG00000171867	ENSG00000113369
ENSG00000162407	ENSG00000059804
ENSG00000143751	ENSG00000183696
ENSG00000101194	ENSG00000118263
ENSG00000058673	ENSG00000168209
ENSG00000113739	ENSG00000116285
ENSG00000110104	ENSG00000171223
ENSG00000134697	ENSG00000136826
ENSG00000229644	ENSG00000136603
ENSG00000131196	ENSG00000131759
ENSG00000064932	ENSG00000139318
ENSG00000167110	ENSG00000075426
ENSG00000119630	ENSG00000169242
ENSG00000196576	ENSG00000198355
ENSG00000197358	ENSG00000159399
ENSG00000183955
ENSG00000107937
ENSG00000150991
ENSG00000089639
ENSG00000171314
ENSG00000204227
ENSG00000100403
ENSG00000198840
ENSG00000105287
ENSG00000163516
ENSG00000104695
ENSG00000011422
ENSG00000156858
ENSG00000130066
ENSG00000099864
ENSG00000122515
ENSG00000214655
ENSG00000087365
ENSG00000256393
ENSG00000124688
ENSG00000185262
ENSG00000165527
ENSG00000133816
ENSG00000073417
ENSG00000167617
ENSG00000059758
ENSG00000170323
ENSG00000151923
ENSG00000225663
ENSG00000107521
ENSG00000159579
ENSG00000143322
ENSG00000161011
ENSG00000179776
ENSG00000163660
ENSG00000132669
ENSG00000107404
ENSG00000140995
ENSG00000141858
ENSG00000134278
ENSG00000173039
ENSG00000125755
ENSG00000107341
ENSG00000160214
ENSG00000111676
ENSG00000179632
ENSG00000162545
ENSG00000184402
ENSG00000156411
ENSG00000115963
ENSG00000107554
ENSG00000222937
ENSG00000104957
ENSG00000111450
ENSG00000117410
ENSG00000175592
ENSG00000205339
ENSG00000076604
ENSG00000182149
ENSG00000055917
ENSG00000085449
ENSG00000188130
ENSG00000135926
ENSG00000279095
ENSG00000141551
ENSG00000136560
ENSG00000031081
ENSG00000122203
ENSG00000138758
ENSG00000130821
ENSG00000071051
ENSG00000073792
ENSG00000184887
ENSG00000181852
ENSG00000135269
ENSG00000116863
ENSG00000173757
ENSG00000096433
ENSG00000038382
ENSG00000135404
ENSG00000132471
ENSG00000173846
ENSG00000120063
ENSG00000157954
ENSG00000114796
ENSG00000205937
ENSG00000237441
ENSG00000197976
ENSG00000105321
ENSG00000110619
ENSG00000159335
ENSG00000175115
ENSG00000126785
ENSG00000068323
ENSG00000118508
ENSG00000075785
ENSG00000257093
ENSG00000126012
ENSG00000044115
ENSG00000205502
ENSG00000104960
ENSG00000125845
ENSG00000128272
ENSG00000136807
ENSG00000155229
ENSG00000013306
ENSG00000134954
ENSG00000214087
ENSG00000130706
ENSG00000114480
ENSG00000148516
ENSG00000149925
ENSG00000039523
ENSG00000197958
ENSG00000152601
ENSG00000210082
ENSG00000174021
ENSG00000117595
ENSG00000189060
ENSG00000149187
ENSG00000184897
ENSG00000198952
ENSG00000163481
ENSG00000115216
ENSG00000145901
ENSG00000115520
ENSG00000198604
ENSG00000116871
ENSG00000219451
ENSG00000137936
ENSG00000198899
ENSG00000122068
ENSG00000086589
ENSG00000163466
ENSG00000063046
ENSG00000196449
ENSG00000129250
ENSG00000120318
ENSG00000091129
ENSG00000119669
ENSG00000131408
ENSG00000167674
ENSG00000166503
ENSG00000153443
ENSG00000143622
ENSG00000167962
ENSG00000105538
ENSG00000074356
ENSG00000143614
ENSG00000007384
ENSG00000159217
ENSG00000085733
ENSG00000010017
ENSG00000078269
ENSG00000077380
ENSG00000111859
ENSG00000105397
ENSG00000068028
ENSG00000174738
ENSG00000157483
ENSG00000132361
ENSG00000134363
ENSG00000186111
ENSG00000254893
ENSG00000164465
ENSG00000130741
ENSG00000109920
ENSG00000177464
ENSG00000071626
ENSG00000211455
ENSG00000163811
ENSG00000198087
ENSG00000103222
ENSG00000214110
ENSG00000156515
ENSG00000176788
ENSG00000125753
ENSG00000006118
ENSG00000141580
ENSG00000005302
ENSG00000110719
ENSG00000143545
ENSG00000133112
ENSG00000221978
ENSG00000106397
ENSG00000007168
ENSG00000178531
ENSG00000091592
ENSG00000259758
ENSG00000248890
ENSG00000170989
ENSG00000060491
ENSG00000213326
ENSG00000103653
ENSG00000228253
ENSG00000065054
ENSG00000198695
ENSG00000139112
ENSG00000204356
ENSG00000230715
ENSG00000204308
ENSG00000070047
ENSG00000119318
ENSG00000165434
ENSG00000107281
ENSG00000060339
ENSG00000204262
ENSG00000070423
ENSG00000148337
ENSG00000185989
ENSG00000151694
ENSG00000126261
ENSG00000139998
ENSG00000231167
ENSG00000169136
ENSG00000184787
ENSG00000102218
ENSG00000132475
ENSG00000199753
ENSG00000227671
ENSG00000068400
ENSG00000213722
ENSG00000145919
ENSG00000144802
ENSG00000091542
ENSG00000101421
ENSG00000137876
ENSG00000273559
ENSG00000114125
ENSG00000104408
ENSG00000199161
ENSG00000183258
ENSG00000170873
ENSG00000117020
ENSG00000114416
ENSG00000065613
ENSG00000198113
ENSG00000182606
ENSG00000197019
ENSG00000183963
ENSG00000198792
ENSG00000110700
ENSG00000114698
ENSG00000172939
ENSG00000167565
ENSG00000100311
ENSG00000213585
ENSG00000118418
ENSG00000141456
ENSG00000132635
ENSG00000185650
ENSG00000147162
ENSG00000158615
ENSG00000137309
ENSG00000204634
ENSG00000171680
ENSG00000225648
ENSG00000136877
ENSG00000133874
ENSG00000203485
ENSG00000146374
ENSG00000163320
ENSG00000099904
ENSG00000111912
ENSG00000137692
ENSG00000179889
ENSG00000135932
ENSG00000162692
ENSG00000151718
ENSG00000163739
ENSG00000023902
ENSG00000276023
ENSG00000140750
ENSG00000110841
ENSG00000196365
ENSG00000112245
ENSG00000107984
ENSG00000197879
ENSG00000122641
ENSG00000228401
ENSG00000143514
ENSG00000109436
ENSG00000130340
ENSG00000108406
ENSG00000164096
ENSG00000113407
ENSG00000147854
ENSG00000145014
ENSG00000092969
ENSG00000102144
ENSG00000127603
ENSG00000116350
ENSG00000198431
ENSG00000106366
ENSG00000038274
ENSG00000105643
ENSG00000116754
ENSG00000072682
ENSG00000177119
ENSG00000151012
ENSG00000090339
ENSG00000182979
ENSG00000213250
ENSG00000132382
ENSG00000149100
ENSG00000135720
ENSG00000115944
ENSG00000124831
ENSG00000116212
ENSG00000070961
ENSG00000138802
ENSG00000136813
ENSG00000230291
ENSG00000153317
ENSG00000050820
ENSG00000095787
ENSG00000104635
ENSG00000079257
ENSG00000167671
ENSG00000131165
ENSG00000120889
ENSG00000105329
ENSG00000100425
ENSG00000157657
ENSG00000127481
ENSG00000189067
ENSG00000185619
ENSG00000169992
ENSG00000164736
ENSG00000113580
ENSG00000101460
ENSG00000172432
ENSG00000265982
ENSG00000144674
ENSG00000166710
ENSG00000111897
ENSG00000128512
ENSG00000175061
ENSG00000159592
ENSG00000239264
ENSG00000118369
ENSG00000120738
ENSG00000105825
ENSG00000131013
ENSG00000204178
ENSG00000084112
ENSG00000115694
ENSG00000197746
ENSG00000140873
ENSG00000108039
ENSG00000140391
ENSG00000142303
ENSG00000113384
ENSG00000133142
ENSG00000065717
ENSG00000165886
ENSG00000166128
ENSG00000113282
ENSG00000123143
ENSG00000104907
ENSG00000145741
ENSG00000163938
ENSG00000165684
ENSG00000133275
ENSG00000104825
ENSG00000274483
ENSG00000231925
ENSG00000022840
ENSG00000163795
ENSG00000131378
ENSG00000062716
ENSG00000100139
ENSG00000241889
ENSG00000159842
ENSG00000123240
ENSG00000111790
ENSG00000161940
ENSG00000162909
ENSG00000143774
ENSG00000160948
ENSG00000078369
ENSG00000105576
ENSG00000221914
ENSG00000152804
ENSG00000179820
ENSG00000105401
ENSG00000139880
ENSG00000162496
ENSG00000108395
ENSG00000120279
ENSG00000174282
ENSG00000165732
ENSG00000136451
ENSG00000093167
ENSG00000103507
ENSG00000134531
ENSG00000139263
ENSG00000124212
ENSG00000127511
ENSG00000166200
ENSG00000106348
ENSG00000117523
ENSG00000257103
ENSG00000233155
ENSG00000133657
ENSG00000135245
ENSG00000197982
ENSG00000187555
ENSG00000149564
ENSG00000134058
ENSG00000035687
ENSG00000171456
ENSG00000120254
ENSG00000162191
ENSG00000234745
ENSG00000169756
ENSG00000163513
ENSG00000168734
ENSG00000163110
ENSG00000130158
ENSG00000157557
ENSG00000136770
ENSG00000010244
ENSG00000144476
ENSG00000168884
ENSG00000234883
ENSG00000196504
ENSG00000247095
ENSG00000231587
ENSG00000104517
ENSG00000071054
ENSG00000007908
ENSG00000198399
ENSG00000161542
ENSG00000168175
ENSG00000011007
ENSG00000169180
ENSG00000167996
ENSG00000116604
ENSG00000136244
ENSG00000133398
ENSG00000101558
ENSG00000243679
ENSG00000164171
ENSG00000023287
ENSG00000198837
ENSG00000073921
ENSG00000102225
ENSG00000063978
ENSG00000197329
ENSG00000185246
ENSG00000155313
ENSG00000090238
ENSG00000113083
ENSG00000131435
ENSG00000100644
ENSG00000144895
ENSG00000142102
ENSG00000103429
ENSG00000152661
ENSG00000130309
ENSG00000180801
ENSG00000172331
ENSG00000068305
ENSG00000087053
ENSG00000196923
ENSG00000213923
ENSG00000185359
ENSG00000142634
ENSG00000186716
ENSG00000103657
ENSG00000165915
ENSG00000076706
ENSG00000173575
ENSG00000172732
ENSG00000166398
ENSG00000163872
ENSG00000103034
ENSG00000213639
ENSG00000123352
ENSG00000214548
ENSG00000182087
ENSG00000145555
ENSG00000198712
ENSG00000090372
ENSG00000185222
ENSG00000140262
ENSG00000184281
ENSG00000160741
ENSG00000107130
ENSG00000161526
ENSG00000126524
ENSG00000089351
ENSG00000088448
ENSG00000204590
ENSG00000164283
ENSG00000106105
ENSG00000168488
ENSG00000180957
ENSG00000163297
ENSG00000151014
ENSG00000071564
ENSG00000104312
ENSG00000068366
ENSG00000154734
ENSG00000128283
ENSG00000153827
ENSG00000161202
ENSG00000279483
ENSG00000202198
ENSG00000184602
ENSG00000167615
ENSG00000176444
ENSG00000088833
ENSG00000080822
ENSG00000170004
ENSG00000140941
ENSG00000123130
ENSG00000206503
ENSG00000107854
ENSG00000120688
ENSG00000225972
ENSG00000146067
ENSG00000130479
ENSG00000143294
ENSG00000131016
ENSG00000188157
ENSG00000159069
ENSG00000157554
ENSG00000184557
ENSG00000163882
ENSG00000184584
ENSG00000225422
ENSG00000185187
ENSG00000103642
ENSG00000143862
ENSG00000104765
ENSG00000114784
ENSG00000187514
ENSG00000109079
ENSG00000160447
ENSG00000153162
ENSG00000141985
ENSG00000089159
ENSG00000076356
ENSG00000173812
ENSG00000065911
ENSG00000182199
ENSG00000117519
ENSG00000264012
ENSG00000055208
ENSG00000235354
ENSG00000168994
ENSG00000166986
ENSG00000099804
ENSG00000178605
ENSG00000102034
ENSG00000160888
ENSG00000115524
ENSG00000166833
ENSG00000018408
ENSG00000090621
ENSG00000138639
ENSG00000143179
ENSG00000085063
ENSG00000067066
ENSG00000110651
ENSG00000185122
ENSG00000197021
ENSG00000102265
ENSG00000149798
ENSG00000176871
ENSG00000166888
ENSG00000187109
ENSG00000144566
ENSG00000115368
ENSG00000154845
ENSG00000101189
ENSG00000125952
ENSG00000175265
ENSG00000110422
ENSG00000116337
ENSG00000213024
ENSG00000181826
ENSG00000148840
ENSG00000111321
ENSG00000116809
ENSG00000197355
ENSG00000119689
ENSG00000137177
ENSG00000172354
ENSG00000072778
ENSG00000137216
ENSG00000110880
ENSG00000002586
ENSG00000106089
ENSG00000130396
ENSG00000176170
ENSG00000164828
ENSG00000137478
ENSG00000124181
ENSG00000183386
ENSG00000231500
ENSG00000136754
ENSG00000198727
ENSG00000170265
ENSG00000184990
ENSG00000143442
ENSG00000148572
ENSG00000099246
ENSG00000164741
ENSG00000182827
ENSG00000134686
ENSG00000162889
ENSG00000165030
ENSG00000116679
ENSG00000173327
ENSG00000171056
ENSG00000111252
ENSG00000097007
ENSG00000168610
ENSG00000032444
ENSG00000069399
ENSG00000233016
ENSG00000171055
ENSG00000198563
ENSG00000166508
ENSG00000166073
ENSG00000092330
ENSG00000158417
ENSG00000179262
ENSG00000133639
ENSG00000204463
ENSG00000174444
ENSG00000127528
ENSG00000057019
ENSG00000151748
ENSG00000073008
ENSG00000153786
ENSG00000198844
ENSG00000117362
ENSG00000167699
ENSG00000142867
ENSG00000104856
ENSG00000175550
ENSG00000132535
ENSG00000162458
ENSG00000096717
ENSG00000102802
ENSG00000142694
ENSG00000145860
ENSG00000207808
ENSG00000242802
ENSG00000127054
ENSG00000100359
ENSG00000110330
ENSG00000125868
ENSG00000198888
ENSG00000197930
ENSG00000181472
ENSG00000099331
ENSG00000065000
ENSG00000105327
ENSG00000146278
ENSG00000172889
ENSG00000100258
ENSG00000104903
ENSG00000148341
ENSG00000158941
ENSG00000130024
ENSG00000124762
ENSG00000164983
ENSG00000166532
ENSG00000134248
ENSG00000276107
ENSG00000130827
ENSG00000109320
ENSG00000135503
ENSG00000147416
ENSG00000080819
ENSG00000153179
ENSG00000129351
ENSG00000178209
ENSG00000102531
ENSG00000124702
ENSG00000124198
ENSG00000153904
ENSG00000196235
ENSG00000146112
ENSG00000164713
ENSG00000175573
ENSG00000120727
ENSG00000101158
ENSG00000104870
ENSG00000185215
ENSG00000171530
ENSG00000056586
ENSG00000068971
ENSG00000100554
ENSG00000137575
ENSG00000082397
ENSG00000152117
ENSG00000078747
ENSG00000136158
ENSG00000100422
ENSG00000173281
ENSG00000100836
ENSG00000135334
ENSG00000204520
ENSG00000204209
ENSG00000126756
ENSG00000113649
ENSG00000125977
ENSG00000077782
ENSG00000126934
ENSG00000151640
ENSG00000165688
ENSG00000007520
ENSG00000112511
ENSG00000133136
ENSG00000060138
ENSG00000104859
ENSG00000212907
ENSG00000091127
ENSG00000134668
ENSG00000012983
ENSG00000139514
ENSG00000107819
ENSG00000111737
ENSG00000169564
ENSG00000130254
ENSG00000137166
ENSG00000047410
ENSG00000241553
ENSG00000136045
ENSG00000160087
ENSG00000113716
ENSG00000185386
ENSG00000012822
ENSG00000164970
ENSG00000207650
ENSG00000104881
ENSG00000150551
ENSG00000049130
ENSG00000109065
ENSG00000145685
ENSG00000236814
ENSG00000106263
ENSG00000149115
ENSG00000225022
ENSG00000141258
ENSG00000188846
ENSG00000100811
ENSG00000100911
ENSG00000134684
ENSG00000204574
ENSG00000117133
ENSG00000130511
ENSG00000151835
ENSG00000068878
ENSG00000113615
ENSG00000138448
ENSG00000183020
ENSG00000179134
ENSG00000109519
ENSG00000171425
ENSG00000198886
ENSG00000108691
ENSG00000141526
ENSG00000153113
ENSG00000155090
ENSG00000104419
ENSG00000129925
ENSG00000171988
ENSG00000198938
ENSG00000159596
ENSG00000165637
ENSG00000125733
ENSG00000095303
ENSG00000114520
ENSG00000183018
ENSG00000124226
ENSG00000156671
ENSG00000130202
ENSG00000102024
ENSG00000169032
ENSG00000184677
ENSG00000152518
ENSG00000118816
ENSG00000129116
ENSG00000087076
ENSG00000103496
ENSG00000181649
ENSG00000171621
ENSG00000197183
ENSG00000079432
ENSG00000005238
ENSG00000167657
ENSG00000143079
ENSG00000164933
ENSG00000182197
ENSG00000130779
ENSG00000154134
ENSG00000187800
ENSG00000167658
ENSG00000073169
ENSG00000154640
ENSG00000071894
ENSG00000111341
ENSG00000135250
ENSG00000172081
ENSG00000100368
ENSG00000125970
ENSG00000169018
ENSG00000100221
ENSG00000150630
ENSG00000156639
ENSG00000100241
ENSG00000232702
ENSG00000136997
ENSG00000196526
ENSG00000196476
ENSG00000130522
ENSG00000136271
ENSG00000214022
ENSG00000115307
ENSG00000103266
ENSG00000165802
ENSG00000101210
ENSG00000113504
ENSG00000175931
ENSG00000248527
ENSG00000095951
ENSG00000140682
ENSG00000146083
ENSG00000124216
ENSG00000079805
ENSG00000189077
ENSG00000140931
ENSG00000184014
ENSG00000131828
ENSG00000237973
ENSG00000171992
ENSG00000065809
ENSG00000105220
ENSG00000250896
ENSG00000123908
ENSG00000196628
ENSG00000103194
ENSG00000143702
ENSG00000107104
ENSG00000161013
ENSG00000177666
ENSG00000171471
ENSG00000119801
ENSG00000159128
ENSG00000112531
ENSG00000103335
ENSG00000149782
ENSG00000132661
ENSG00000198517
ENSG00000165006
ENSG00000027697
ENSG00000103966
ENSG00000115756
ENSG00000134333
ENSG00000171720
ENSG00000105700
ENSG00000011451
ENSG00000068308
ENSG00000135821
ENSG00000176692
ENSG00000232559
ENSG00000183087
ENSG00000103249
ENSG00000181588
ENSG00000160326
ENSG00000198408
ENSG00000232573
ENSG00000105339
ENSG00000196796
ENSG00000143878
ENSG00000142186
ENSG00000148677
ENSG00000080845
ENSG00000105373
ENSG00000139505
ENSG00000159840
ENSG00000101193
ENSG00000151276
ENSG00000133818
ENSG00000176658
ENSG00000100813
ENSG00000186184
ENSG00000173511
ENSG00000083312
ENSG00000156976
ENSG00000166446
ENSG00000232346
ENSG00000187239
ENSG00000174748
ENSG00000104872
ENSG00000099917
ENSG00000158796
ENSG00000160679
ENSG00000176915
ENSG00000096746
ENSG00000010278
ENSG00000132510
ENSG00000011009
ENSG00000182208
ENSG00000090006
ENSG00000169100
ENSG00000198060
ENSG00000167680
ENSG00000185504
ENSG00000114541
ENSG00000277105
ENSG00000123091
ENSG00000125447
ENSG00000181634
ENSG00000091527
ENSG00000169398
ENSG00000136830
ENSG00000143321
ENSG00000251322
ENSG00000120306
ENSG00000033327
ENSG00000116786
ENSG00000198805
ENSG00000077238
ENSG00000084093
ENSG00000019144
ENSG00000107816
ENSG00000152894
ENSG00000156030
ENSG00000075420
ENSG00000214078
ENSG00000104824
ENSG00000175727
ENSG00000103152
ENSG00000116717
ENSG00000112763
ENSG00000153551
ENSG00000146066
ENSG00000048828
ENSG00000139636
ENSG00000161638
ENSG00000119707
ENSG00000102119
ENSG00000173457
ENSG00000175197
ENSG00000136238
ENSG00000175602
ENSG00000167526
ENSG00000102172
ENSG00000124766
ENSG00000115641
ENSG00000164615
ENSG00000056097
ENSG00000106462
ENSG00000069020
ENSG00000063244
ENSG00000165458
ENSG00000132376
ENSG00000134013
ENSG00000237493
ENSG00000121892
ENSG00000245532
ENSG00000150712
ENSG00000226564
ENSG00000132155
ENSG00000148672
ENSG00000162734
ENSG00000003756
ENSG00000164211
ENSG00000118503
ENSG00000101940
ENSG00000131389
ENSG00000163875
ENSG00000141504
ENSG00000148296
ENSG00000198858
ENSG00000256167
ENSG00000141380
ENSG00000166012
ENSG00000108349
ENSG00000130811
ENSG00000203879
ENSG00000077150
ENSG00000011028
ENSG00000134070
ENSG00000182541
ENSG00000007392
ENSG00000169429
ENSG00000141959
ENSG00000109220
ENSG00000110888
ENSG00000100029
ENSG00000222009
ENSG00000233994
ENSG00000136938
ENSG00000108175
ENSG00000174775
ENSG00000176720
ENSG00000162231
ENSG00000139793
ENSG00000160360
ENSG00000108262
ENSG00000276737
ENSG00000178719
ENSG00000141279
ENSG00000144560
ENSG00000124201
ENSG00000118515
ENSG00000072364
ENSG00000204469
ENSG00000164889
ENSG00000159202
ENSG00000162222
ENSG00000140988
ENSG00000183578
ENSG00000107372
ENSG00000164022
ENSG00000119048
ENSG00000144749
ENSG00000070404
ENSG00000143761
ENSG00000107625
ENSG00000213445
ENSG00000087077
ENSG00000130513
ENSG00000071859
ENSG00000109917
ENSG00000275832
ENSG00000170293
ENSG00000143537
ENSG00000110660
ENSG00000168003
ENSG00000101384
ENSG00000125826
ENSG00000211459
ENSG00000277959
ENSG00000116685
ENSG00000112837
ENSG00000116584
ENSG00000168036
ENSG00000073712
ENSG00000128591
ENSG00000124225
ENSG00000198804
ENSG00000107771
ENSG00000025772
ENSG00000128567
ENSG00000168056
ENSG00000092203
ENSG00000062650
ENSG00000198786
ENSG00000100292
ENSG00000137693
ENSG00000129657
ENSG00000152952
ENSG00000157191
ENSG00000142173
ENSG00000168066
ENSG00000170142
ENSG00000169744
ENSG00000108854
ENSG00000140465
ENSG00000205336
ENSG00000112290
ENSG00000138119
ENSG00000164305
ENSG00000134030
ENSG00000135723
ENSG00000090924
ENSG00000135596
ENSG00000101972
ENSG00000069956
ENSG00000122140
ENSG00000237264
ENSG00000105204
ENSG00000026025
ENSG00000152484
ENSG00000123144
ENSG00000031698
ENSG00000117139
ENSG00000139990
ENSG00000076108
ENSG00000102755
ENSG00000166949
ENSG00000132823
ENSG00000254726
ENSG00000107438
ENSG00000138834
ENSG00000169045
ENSG00000131584
ENSG00000184292
ENSG00000157045
ENSG00000197111
ENSG00000105127
ENSG00000107263
ENSG00000165233
ENSG00000215788
ENSG00000108861
ENSG00000070770
ENSG00000277998
ENSG00000186480
ENSG00000150457
ENSG00000131051
ENSG00000143384
ENSG00000116473
ENSG00000013441
ENSG00000177410
ENSG00000163734
ENSG00000225630
ENSG00000170248
ENSG00000233024
ENSG00000114861
ENSG00000023608
ENSG00000168397
ENSG00000171033
ENSG00000008988
ENSG00000169299
ENSG00000185324
ENSG00000127666
ENSG00000166670
ENSG00000122218
ENSG00000102393
ENSG00000136888
ENSG00000133789
ENSG00000257564
ENSG00000160075
ENSG00000197461
ENSG00000007047
ENSG00000149823
ENSG00000145715
ENSG00000198763
ENSG00000112941
ENSG00000198816
ENSG00000146232
ENSG00000163605
ENSG00000173473
ENSG00000228797
ENSG00000087206
ENSG00000162923
ENSG00000112769
ENSG00000034152
ENSG00000165689
ENSG00000166579
ENSG00000118985
ENSG00000157870
ENSG00000161835
ENSG00000141002
ENSG00000081791
ENSG00000206560
ENSG00000013588
ENSG00000123094
ENSG00000170638
ENSG00000135766
ENSG00000163661
ENSG00000008130
ENSG00000196465
ENSG00000074800
ENSG00000100227
ENSG00000221968
ENSG00000110047
ENSG00000267082
ENSG00000107863
ENSG00000151458
ENSG00000106615
ENSG00000124145
ENSG00000137331
ENSG00000132481
ENSG00000163349
ENSG00000198853
ENSG00000117614
ENSG00000061273
ENSG00000067182
ENSG00000015171
ENSG00000039560
ENSG00000196498
ENSG00000066697
ENSG00000166889
ENSG00000134644
ENSG00000138835
ENSG00000119865
ENSG00000119408
ENSG00000167601
ENSG00000141076
ENSG00000185112
ENSG00000156875
ENSG00000116711
ENSG00000047644
ENSG00000204217
ENSG00000152492
ENSG00000020577
ENSG00000115183
ENSG00000162302
ENSG00000120690
ENSG00000186567
ENSG00000255112
ENSG00000087460
ENSG00000006327
ENSG00000213626
ENSG00000176105
ENSG00000198286
ENSG00000197063
ENSG00000116514
ENSG00000003402
ENSG00000164105
ENSG00000010270
ENSG00000163932
ENSG00000104936
ENSG00000160789
ENSG00000186866
ENSG00000072803
ENSG00000003989
ENSG00000008294
ENSG00000100401
ENSG00000130177
ENSG00000106299
ENSG00000106635
ENSG00000100376
ENSG00000133961
ENSG00000182158
ENSG00000127948
ENSG00000134352
ENSG00000169826
ENSG00000086062
ENSG00000133706
ENSG00000101199
ENSG00000203805
ENSG00000160410
ENSG00000064225
ENSG00000184634
ENSG00000065526
ENSG00000125503
ENSG00000166619
ENSG00000173848
ENSG00000051128
ENSG00000167491
ENSG00000105698
ENSG00000141867
ENSG00000162434
ENSG00000005483
ENSG00000234741
ENSG00000090565
ENSG00000139842
ENSG00000177963
ENSG00000173120
ENSG00000008517
ENSG00000177169
ENSG00000210196
ENSG00000106052
ENSG00000170852
ENSG00000141562
ENSG00000139083
ENSG00000115649
ENSG00000122884
ENSG00000006451

## Sheet: Venn Diagram 2
Discovery_not_in_validation	intersecting_genes	Validation_not_in_discovery
ENSG00000117525	ENSG00000115548	ENSG00000177150
ENSG00000170345	ENSG00000111674	ENSG00000213859
ENSG00000100906	ENSG00000118263	ENSG00000164400
ENSG00000130449	ENSG00000075426	ENSG00000122641
ENSG00000139318	ENSG00000144655	ENSG00000052344
ENSG00000147454	ENSG00000168209	ENSG00000169252
ENSG00000183337	ENSG00000116285	ENSG00000165030
ENSG00000131759	ENSG00000186352	ENSG00000057657
ENSG00000128016	ENSG00000136826	ENSG00000130340
ENSG00000081041	ENSG00000113369	ENSG00000117595
ENSG00000171223	ENSG00000167772	ENSG00000104765
ENSG00000141448	ENSG00000148926	ENSG00000127666
ENSG00000159200	ENSG00000170525	ENSG00000104419
ENSG00000136603	ENSG00000134107	ENSG00000020577
ENSG00000198355	ENSG00000067082	ENSG00000213923
ENSG00000123358	ENSG00000117394	ENSG00000278420
ENSG00000196843	ENSG00000087074	ENSG00000161638
ENSG00000109787	ENSG00000162772	ENSG00000162757
ENSG00000267519	ENSG00000177606	ENSG00000256006
ENSG00000101665	ENSG00000112715	ENSG00000144579
ENSG00000125740	ENSG00000137193	ENSG00000101654
ENSG00000183696	ENSG00000006459	ENSG00000115963
	ENSG00000176171	ENSG00000196968
	ENSG00000120129	ENSG00000112773
	ENSG00000073756	ENSG00000255398
	ENSG00000159399	ENSG00000124766
	ENSG00000185022	ENSG00000143507
	ENSG00000059804	ENSG00000133639
	ENSG00000169242	ENSG00000173281
	ENSG00000166886	ENSG00000275216
		ENSG00000086544
		ENSG00000144802
		ENSG00000181467
		ENSG00000135245
		ENSG00000112033
		ENSG00000179041
		ENSG00000118503
		ENSG00000119630
		ENSG00000185033
		ENSG00000130821
		ENSG00000257042
		ENSG00000169018
		ENSG00000078401
		ENSG00000146278
		ENSG00000146674
		ENSG00000206538
		ENSG00000172818
		ENSG00000099875
		ENSG00000128283
		ENSG00000156273
		ENSG00000228612
		ENSG00000165507
		ENSG00000157557
		ENSG00000163516
		ENSG00000100100
		ENSG00000105376
		ENSG00000011422
		ENSG00000155324
		ENSG00000247095
		ENSG00000104267
		ENSG00000129521
		ENSG00000138623
		ENSG00000146242
		ENSG00000114268
		ENSG00000158055
		ENSG00000181788
		ENSG00000186918
		ENSG00000119986
		ENSG00000136688
		ENSG00000122884
		ENSG00000138166
