# Supplementary material for: Coexpression network analysis of human candida infection reveals key modules and hub genes responsible for host-pathogen interactions
Source: Front Genet. 2022 Nov 22;13:917636. doi: 10.3389/fgene.2022.917636 (PMC9722774; doi:10.3389/fgene.2022.917636)
Supplement: Supplementary file 8 [file Table1.XLSX]

## Sheet: Human
Human dataset information
Sample_Series	Sample_name	Human_data	CellType	Status	TimePoint
GSM1354889	90m-HUVEC.infected-Candida.SC5314.rep1	GSM1354889_2_90m_hc.H_sapiens	HUVEC	Infected	90m
GSM1354891	90m-OKF6.infected-Candida.SC5314.rep1	GSM1354891_4_90m_oc.H_sapiens	OKF6	Infected	90m
GSM1354893	5h-HUVEC.infected-Candida.SC5314.rep1	GSM1354893_6_5h_hc.H_sapiens	HUVEC	Infected	5h
GSM1354894	5h-HUVEC.uninfected.sc.rep1	GSM1354894_7_5h_h.H_sapiens	HUVEC	Control	5h
GSM1354896	5h-OKF6.infected-Candida.SC5314.rep1	GSM1354896_9_5h_oc.H_sapiens	OKF6	Infected	5h
GSM1354897	5h-OKF6.uninfected.sc.rep1	GSM1354897_10_5h_o.H_sapiens	OKF6	Control	5h
GSM1354899	8h-HUVEC.infected-Candida.SC5314.rep1	GSM1354899_12_8h_hc.H_sapiens	HUVEC	Infected	8h
GSM1354901	8h-OKF6.infected-Candida.SC5314.rep1	GSM1354901_14_8h_oc.H_sapiens	OKF6	Infected	8h
GSM1354903	90m-HUVEC.infected-Candida.WO1.rep1	GSM1354903_16_90m_hc_w.H_sapiens	HUVEC	Infected	90m
GSM1354905	5h-HUVEC.infected-Candida.WO1.rep1	GSM1354905_18_5h_hc_w.H_sapiens	HUVEC	Infected	5h
GSM1354906	5h-HUVEC.uninfected.wo.rep1	GSM1354906_19_5h_h_w.H_sapiens	HUVEC	Control	5h
GSM1354908	8h-HUVEC.infected-Candida.WO1.rep1	GSM1354908_21_8h_hc_w.H_sapiens	HUVEC	Infected	8h
GSM1354910	90m-OKF6.infected-Candida.WO1.rep1	GSM1354910_23_90m_oc_w.H_sapiens	OKF6	Infected	90m
GSM1354912	5h-OKF6.infected-Candida.WO1.rep1	GSM1354912_25_5h_oc_w.H_sapiens	OKF6	Infected	5h
GSM1354913	5h-OKF6.uninfected.wo.rep1	GSM1354913_26_5h_o_w.H_sapiens	OKF6	Control	5h
GSM1354915	8h-OKF6.infected-Candida.WO1.rep1	GSM1354915_28_8h_oc_w.H_sapiens	OKF6	Infected	8h
GSM1354917	90m-HUVEC.infected-Candida.SC5314.rep2	GSM1354917_30_90m_ch.H_sapiens	HUVEC	Infected	90m
GSM1354919	5h-HUVEC.infected-Candida.SC5314.rep2	GSM1354919_32_5h_ch.H_sapiens	HUVEC	Infected	5h
GSM1354920	5h-HUVEC.uninfected.sc.rep2	GSM1354920_33_5h_h.H_sapiens	HUVEC	Control	5h
GSM1354922	8h-HUVEC.infected-Candida.SC5314.rep2	GSM1354922_35_8h_ch.H_sapiens	HUVEC	Infected	8h
GSM1354924	90m-OKF6.infected-Candida.SC5314.rep2	GSM1354924_37_90m_co.H_sapiens	OKF6	Infected	90m
GSM1354926	5h-OKF6.infected-Candida.SC5314.rep2	GSM1354926_39_5h_co.H_sapiens	OKF6	Infected	5h
GSM1354927	5h-OKF6.uninfected.sc.rep2	GSM1354927_40_5h_o.H_sapiens	OKF6	Control	5h
GSM1354929	8h-OKF6.infected-Candida.SC5314.rep2	GSM1354929_42_8h_co.H_sapiens	OKF6	Infected	8h
GSM1354931	90m-HUVEC.infected-Candida.WO1.rep2	GSM1354931_44_90m_ch_w.H_sapiens	HUVEC	Infected	90m
GSM1354933	5h-HUVEC.infected-Candida.WO1.rep2	GSM1354933_46_5h_ch_w.H_sapiens	HUVEC	Infected	5h
GSM1354934	5h-HUVEC.uninfected.wo.rep2	GSM1354934_47_5h_h_w.H_sapiens	HUVEC	Control	5h
GSM1354936	8h-HUVEC.infected-Candida.WO1.rep2	GSM1354936_49_8h_ch_w.H_sapiens	HUVEC	Infected	8h
GSM1354938	90m-OKF6.infected-Candida.WO1.rep2	GSM1354938_51_90m_co_w.H_sapiens	OKF6	Infected	90m
GSM1354940	5h-OKF6.infected-Candida.WO1.rep2	GSM1354940_53_5h_co_w.H_sapiens	OKF6	Infected	5h
GSM1354941	5h-OKF6.uninfected.wo.rep2	GSM1354941_54_5h_o_w.H_sapiens	OKF6	Control	5h
GSM1354943	8h-OKF6.infected-Candida.WO1.rep2	GSM1354943_56_8h_co_w.H_sapiens	OKF6	Infected	8h
